# Supplementary material for: Increased abundance of translation machinery in stem cell–derived neural progenitor cells from four schizophrenia patients
Source: Transl Psychiatry. 2015 Oct 20;5(10):e662–. doi: 10.1038/tp.2015.118 (PMC4930118; doi:10.1038/tp.2015.118)
Supplement: Supplementary Tables [file tp2015118x3.xlsx]

## Sheet: SITI1 Patients
SI Table 1. Description of clinical information available for control and SZ patients.
Patient ID	Coriell ID	Sex	Ethnicity	Age at Biopsy (years)	Age of Onset (years)	Phenotype	Hospitalizations?	Family History
C1	BJ	M	Causasian	0	-	-	-	unknown
C2	GM03440	M	Causasian	20	-	-	-	unknown
C3	GM03651	F	Causasian	25	-	-	-	unknown
C4	GM04506	F	Causasian	20	-	-	-	unknown
C5	AG09319	F	Causasian	24	-	-	-	unknown
C6	AG09429	F	Causasian	25	-	-	-	unknown
P1	GM02038	M	Causasian	22	6	suicide	?	unknown
P2	GM01792	M	Causasian Jewish / Scandanavian	26	unknown	episodes of agitation, delusions of persecution, and fear of assassination; at age four mild features of pervasive developmental disorder	?	father and sister affected; brother autistic at age four
P3	GM01835	F	Causasian Jewish	27	unknown	drug abuse; schizo-affective disorder	Yes	father and brother affected
P4	GM02497	M	Causasian Jewish	23	15	paralogical thinking, affective shielding, splitting of affect from content, and suspiciousness	Yes	affected father, anorexic /schizoid sister

## Sheet: SIT2 LCMSMS Control vs SZ
SI Table 2. Label-free LC MS/MS quantitative analysis of proteins significantly altered in SZ hiPSC forebrain NPCs.
Protein IDs	Protein names	Gene names	p-value (t-test)	Fold-change (SZ vs Control)	PEP
P02751-3;P02751;P02751-7;P02751-15;P02751-14;P02751-8;P02751-17;P02751-6;P02751-5;F8W7G7;P02751-11;P02751-10;P02751-9;P02751-13;P02751-4;P02751-12;H0Y7Z1;P02751-16;P02751-2;H0Y4K8	Fibronectin;Anastellin;Ugl-Y1;Ugl-Y2;Ugl-Y3	FN1	0.00743224	90.7945	0
Q8IWX8;J3QK89	Calcium homeostasis endoplasmic reticulum protein	CHERP	0.00208967	4.08027	5.005e-12
P07355;P07355-2;H0YN42;H0YMD0;H0YMU9;A6NMY6;H0YKS4;H0YM50;H0YNP5;H0YN28;H0YL33;H0YMM1;H0YKZ7;H0YLV6;H0YMT9;H0YKX9;H0YNA0;H0YKL9;H0YMW4;H0YN52;H0YKV8;H0YMD9;H0YNB8;H0YKN4;H0YLE2	Annexin A2;Annexin;Putative annexin A2-like protein	ANXA2;ANXA2P2	0.00612234	3.90585	0
P13807-2;P13807;F5H1N8;B7Z806;M0QYU1	Glycogen [starch] synthase, muscle	GYS1	0.000354756	3.39998	5.1323e-26
F8W7S5;Q9P2E9-3;Q9P2E9-2;Q9P2E9;Q8N4C6-6;F8W6D3;Q8N4C6-11;H0YDJ4;H9KV85;E9PN67;Q8N4C6-4;C9J066;Q8N4C6-9;Q8N4C6-2;Q8N4C6;Q8N4C6-5;Q8N4C6-10;Q8N4C6-7	Ribosome-binding protein 1	RRBP1	0.0298512	3.35084	1.0439e-141
Q05682-5;Q05682-4;F5H1Z9;E7EX44;Q05682-3;E9PGZ1;Q05682-6;Q05682-2;C9J813;C9JEK3;REV__H0YH95;REV__H0YEF9;REV__E9PJZ7;REV__Q13136-2;REV__Q13136;REV__O75334-2;REV__J3KNM3		CALD1	0.0265064	3.27585	2.8283e-246
P09493-3;P09493-8			0.0275426	3.12852	0
P63165;B8ZZN6;B8ZZJ0;B8ZZ67;P63165-2;B9A032	Small ubiquitin-related modifier 1	SUMO1	0.040465	3.1069	6.7906e-07
P60903	Protein S100-A10	S100A10	0.0419834	3.07274	2.4537e-05
B4E2C0;O75487	Glypican-4;Secreted glypican-4	GPC4	0.00227113	3.05488	1.3927e-73
Q5JRC6;Q8IWS0-3;Q8IWS0;Q8IWS0-4;Q8IWS0-2;B4E0G4	PHD finger protein 6	PHF6	0.0145627	2.98462	1.6377e-17
Q5TCU3;P07951-2;P07951-3		TPM2	0.0229067	2.90849	0
Q9P0V3;Q9P0V3-2	SH3 domain-binding protein 4	SH3BP4	0.0372503	2.90455	7.5243e-11
Q16527;F8VW96;F8VQR7	Cysteine and glycine-rich protein 2	CSRP2	0.0276409	2.79215	3.4123e-68
Q16401-2;Q16401;F2Z3J2;S4R382;Q4VXH0	26S proteasome non-ATPase regulatory subunit 5	PSMD5	0.0201974	2.76068	7.7605e-54
Q01995;H0YCU9;E9PJ32	Transgelin	TAGLN	0.0350123	2.68171	2.6533e-138
P05161	Ubiquitin-like protein ISG15	ISG15	0.0320401	2.67088	5.3571e-14
P42166	Lamina-associated polypeptide 2, isoform alpha;Thymopoietin;Thymopentin	TMPO	0.00916813	2.65968	2.3254e-208
P49257	Protein ERGIC-53	LMAN1	0.0282373	2.53767	5.3571e-76
O94874-2;O94874;O94874-3	E3 UFM1-protein ligase 1	UFL1	0.00854493	2.46259	1.8466e-20
K7ER48;P10644;K7EPB2;K7EM13;K7EIE5;K7EID3;K7ENR3;K7EJ40;K7EK41;K7EPR5;K7EQK3;K7EMU2;K7EMZ6	cAMP-dependent protein kinase type I-alpha regulatory subunit;cAMP-dependent protein kinase type I-alpha regulatory subunit, N-terminally processed	PRKAR1A	0.029434	2.36781	1.5219e-34
Q9NZI8;Q9NZI8-2	Insulin-like growth factor 2 mRNA-binding protein 1	IGF2BP1	0.017118	2.30489	8.43e-234
P32322-2;P32322;B4DMU0;E2QRB3;J3QL24;J3QKT4;J3KQ22;J3QR88;J3QLK9;J3QL23;J3QL32;J3KTA8;J3QKT3;J3KSA9;J3QRZ0	Pyrroline-5-carboxylate reductase 1, mitochondrial;Pyrroline-5-carboxylate reductase	PYCR1	0.00364083	2.30299	2.3365e-29
Q14739;C9JXK0;C9JES9	Lamin-B receptor	LBR	0.0462962	2.24755	1.8921e-35
P20290-2;P20290;H0Y9Y1;D6RDG3	Transcription factor BTF3	BTF3	0.0179952	2.24286	7.7842e-81
F5H0L8;Q9Y6Y8-2;Q9Y6Y8;H7C4C4;H7C0V8	SEC23-interacting protein	SEC23IP	0.019701	2.21844	1.5981e-12
Q15637-4;Q15637-6;Q15637-7;Q15637-3;Q15637-2;Q15637;Q15637-5;B4DX42;C9J792;F8WEV5;H7C561	Splicing factor 1	SF1	0.0174753	2.19129	2.2905e-47
Q9Y696	Chloride intracellular channel protein 4	CLIC4	0.00607363	2.18524	3.2152e-149
Q86W42-3;Q86W42;Q86W42-2	THO complex subunit 6 homolog	THOC6	0.0147108	2.15827	7.5686e-21
P00492	Hypoxanthine-guanine phosphoribosyltransferase	HPRT1	0.00785822	2.06758	1.4181e-08
Q7Z7H5-3;Q7Z7H5-2;Q7Z7H5	Transmembrane emp24 domain-containing protein 4	TMED4	0.0303134	2.00843	0.00010159
P67936;P67936-2;K7ENT6;K7ERG3;K7EMU5;K7EPB9;K7EPV9;Q2TAC2-2;Q2TAC2	Tropomyosin alpha-4 chain	TPM4	0.0283256	1.99194	0
P35579;P35579-2;Q5BKV1;B1AH99;REV__S4R3H4;REV__E7EQT4;REV__Q9UKV3-5;REV__Q9UKV3	Myosin-9	MYH9	0.0223209	1.93736	0
Q8IY81;J3KS36	pre-rRNA processing protein FTSJ3	FTSJ3	0.0181326	1.90451	1.3767e-07
Q5QPM7;Q92530;F5H4Z3;Q5QPM9;E7ER20;H0Y555	Proteasome inhibitor PI31 subunit	PSMF1	0.0471735	1.89274	2.5141e-27
Q8NBF2;Q8NBF2-2	NHL repeat-containing protein 2	NHLRC2	0.00648636	1.89048	1.1753e-29
G5E9W3;Q9UKF6	Cleavage and polyadenylation specificity factor subunit 3	CPSF3	0.0409758	1.85946	6.486e-11
P08243-2;P08243;P08243-3;F8WEJ5;C9JLN6;C9JM09;C9JT45;C9J057	Asparagine synthetase [glutamine-hydrolyzing]	ASNS	0.0243468	1.81824	2.2026e-37
P54652	Heat shock-related 70 kDa protein 2	HSPA2	0.0377159	1.81763	1.1638e-267
Q9Y2S6	Translation machinery-associated protein 7	TMA7	0.0286672	1.80891	1.006e-06
O96019;O96019-2;H7C5S0	Actin-like protein 6A	ACTL6A	0.00424114	1.80402	5.5897e-144
P08195-2;P08195-3;F5GZS6;P08195;J3KPF3;P08195-4;H0YFS2;F5GZI0;F5H867;F5H0E2;F5GZR9;H0YFX4	4F2 cell-surface antigen heavy chain	SLC3A2	0.0151804	1.78497	1.3162e-88
Q14192;J3KNW4	Four and a half LIM domains protein 2	FHL2	0.0336143	1.76236	1.0357e-12
Q96RS6-2;Q96RS6;Q96RS6-3	NudC domain-containing protein 1	NUDCD1	0.0270805	1.75199	5.7114e-06
P06748;P06748-3;P06748-2;E5RI98;E5RGW4	Nucleophosmin	NPM1	0.00336202	1.74823	0
E9PKG1;Q99873-3;Q99873-2;Q99873-4;Q99873;H7C2I1;E9PIX6;E9PQ98;E9PNR9;H0YDE4;E9PMW9;E9PI83;Q9NR22-2;Q9NR22	Protein arginine N-methyltransferase 1	PRMT1	0.0126394	1.73124	1.6538e-107
Q96AE4;Q96AE4-2;E9PEB5;B4DT31;C9JSZ1	Far upstream element-binding protein 1	FUBP1	0.0294813	1.73088	2.7439e-135
O95816;B4DXE2	BAG family molecular chaperone regulator 2	BAG2	0.0382706	1.72556	1.0708e-10
Q9H307;Q9H307-2;G3V5F0;G3V579	Pinin	PNN	0.00885637	1.71474	9.943e-66
P29317	Ephrin type-A receptor 2	EPHA2	0.0214104	1.70678	5.2573e-09
B4DT35;Q7Z3B4;E7EUM5;Q7Z3B4-2	Nucleoporin p54	NUP54	0.016079	1.68871	1.3279e-30
P43246;P43246-2;E9PHA6;C9J809	DNA mismatch repair protein Msh2	MSH2	0.037003	1.68575	9.8815e-52
Q01518;Q01518-2;Q5T0R7;Q5T0R6;Q5T0R5;Q5T0R4;Q5T0R3;Q5T0R2;Q5T0R1;Q5T0R9;Q5T0R8;Q5T0S3	Adenylyl cyclase-associated protein 1	CAP1	0.0209253	1.67932	1.9756e-274
Q9H2J4;H7BZP2;C9JST4	Phosducin-like protein 3	PDCL3	0.0428595	1.67574	6.1271e-13
P42167;G5E972;P42167-2;H0YJH7;A2T926	Lamina-associated polypeptide 2, isoforms beta/gamma;Thymopoietin;Thymopentin	TMPO	0.00616864	1.67275	2.9404e-292
P39748;P39748-2;I3L3E9;F5H1Y3	Flap endonuclease 1	FEN1	0.0131539	1.65842	1.7038e-108
Q3ZCM7;F5H0I4;Q5SQY0;I3L2F9;A6NNZ2;A6NKZ8	Tubulin beta-8 chain;Tubulin beta-8 chain-like protein LOC260334;Putative tubulin beta chain-like protein ENSP00000290377	TUBB8	0.0175005	1.64661	0
P41091;Q2VIR3;Q2VIR3-2;F8W810;H7BZU1	Eukaryotic translation initiation factor 2 subunit 3;Putative eukaryotic translation initiation factor 2 subunit 3-like protein	EIF2S3;EIF2S3L	0.00965423	1.64511	4.0838e-162
B7Z7F3;Q9H6Z4-3;Q9H6Z4-2;Q9H6Z4;K7EJV3;F5H4C2;K7ENJ2;K7EID7;K7ENB9;K7EPW1;K7EIJ4;K7EN31	Ran-binding protein 3	RANBP3	0.0116592	1.64228	6.8873e-17
P12004	Proliferating cell nuclear antigen	PCNA	0.0160505	1.63244	2.6147e-164
P56537;B7ZBH1;P56537-2	Eukaryotic translation initiation factor 6	EIF6	0.00664942	1.63055	1.3567e-67
Q9Y3U8;J3QSB5;J3KTD3	60S ribosomal protein L36	RPL36	0.00908342	1.62739	2.0832e-35
P62316;P62316-2;K7ERG4;K7EJB5	Small nuclear ribonucleoprotein Sm D2	SNRPD2	0.00103268	1.62025	2.0997e-34
P62314;J3QLI9;J3QLR7	Small nuclear ribonucleoprotein Sm D1	SNRPD1	0.00820379	1.61	2.4167e-123
Q9UMS4;F5GY56;H0YGF3;F5H2I0	Pre-mRNA-processing factor 19	PRPF19	0.00672647	1.60924	5.2775e-204
P54886-2;P54886	Delta-1-pyrroline-5-carboxylate synthase;Glutamate 5-kinase;Gamma-glutamyl phosphate reductase	ALDH18A1	0.0271138	1.60662	2.2833e-76
Q15365;F8VTZ0;H3BSP4;C9K0A2;F8WC71;C9IZV9;C9J7A9;C9JSA6;C9J5V4	Poly(rC)-binding protein 1	PCBP1	0.0491127	1.58894	1.1643e-126
Q71UI9;P0C0S5;Q71UI9-3;Q71UI9-4;Q71UI9-2;C9J0D1;C9J386	Histone H2A.V;Histone H2A.Z;Histone H2A	H2AFV;H2AFZ	0.0302778	1.574	5.966e-36
P27635;F8W7C6;H7C123;H7C2C5;B8A6G2;A6QRI9;H7C2U2	60S ribosomal protein L10	RPL10	0.0200552	1.57269	9.0429e-207
Q07065;H3BUW6;H3BN64;Q96K21-4;H3BRM1;Q96K21-3;H3BRF9;Q96K21-2;Q96K21	Cytoskeleton-associated protein 4	CKAP4	0.0432474	1.56125	0
P62424;Q5T8U2;Q5T8U3	60S ribosomal protein L7a	RPL7A	0.00813565	1.56033	1.4877e-231
Q9BQ67;M0QX71	Glutamate-rich WD repeat-containing protein 1	GRWD1	0.0489756	1.55957	4.14e-44
Q6DKJ4;Q6DKJ4-2;Q6DKJ4-3;I3L4V6	Nucleoredoxin	NXN	0.0451561	1.55905	1.0092e-42
Q9BZZ5-2;G3V1C3;Q9BZZ5;Q9BZZ5-3;Q9BZZ5-5;B4E283;Q9BZZ5-1;H0YER7;E9PQK6	Apoptosis inhibitor 5	API5	0.0142324	1.55885	1.7607e-178
P41250;H7C443	Glycine--tRNA ligase	GARS	0.00955732	1.55418	4.0858e-185
Q92922;F8WE13	SWI/SNF complex subunit SMARCC1	SMARCC1	0.00398851	1.55386	8.6284e-80
Q03252;J9JID7	Lamin-B2	LMNB2	0.0292295	1.53508	1.1356e-176
I3L397;P63241;I3L504;P63241-2;Q6IS14;F8WCJ1;C9J4W5;Q9GZV4	Eukaryotic translation initiation factor 5A-1;Eukaryotic translation initiation factor 5A-1-like	EIF5A;EIF5AL1	0.0409326	1.52854	0
O43399-2;O43399-4;O43399-3;O43399-6;O43399;O43399-5;O43399-7	Tumor protein D54	TPD52L2	0.0437081	1.52638	4.2553e-111
P55735;P55735-2;B4DXJ1;A8MXL6	Protein SEC13 homolog	SEC13	0.0441223	1.52482	1.5929e-90
P62854;Q5JNZ5	40S ribosomal protein S26;Putative 40S ribosomal protein S26-like 1	RPS26;RPS26P11	0.00419562	1.51259	1.4109e-35
Q9UQ80;F8VR77;F8W0A3;H0YIN7;F8VZ69	Proliferation-associated protein 2G4	PA2G4	0.0025747	1.50165	1.9704e-196
P61353;K7ELC7;K7EQQ9;K7ERY7	60S ribosomal protein L27	RPL27	0.00795629	1.49237	2.9674e-113
P46778;G3V1B3;M0R181;M0R3I5	60S ribosomal protein L21	RPL21	0.0280285	1.48885	5.0776e-62
Q9Y678;H0Y8X7;H0Y8G2	Coatomer subunit gamma-1	COPG1	0.032714	1.48257	7.1385e-123
F8W1R7;P60660-2;P60660;G3V1V0;G3V1Y7;J3KND3;G8JLA2;B7Z6Z4;F8VPF3;F8VZU9;F8W180;H0YI43;F8VXL3	Myosin light polypeptide 6	MYL6	0.0302808	1.48084	3.9554e-166
Q9NR30-2;Q9NR30	Nucleolar RNA helicase 2	DDX21	0.0373354	1.47711	4.8341e-120
P55145;H7C2D6	Mesencephalic astrocyte-derived neurotrophic factor	MANF	0.000973595	1.47564	3.3207e-59
P60842;J3KT12;P60842-2;J3QS69;J3KSZ0;J3KTB5;J3QL43;J3KTN0;J3QR64;J3QLN6;J3KS25;J3QKZ9;J3QL52;J3KSN7;B4E102;J3KT04;J3KS93;E7EMV8;J3QQP0;E9PBH4;F8WE11;I3L3H2;C9JUF0	Eukaryotic initiation factor 4A-I	EIF4A1	0.00751889	1.46464	0
P23381;P23381-2;H0YJP3;G3V3H8;G3V3Y5;G3V277;G3V423;G3V5U1;G3V456;G3V3P2;G3V227;G3V3X0;G3V2Y7;G3V5W1;G3V3S7;G3V2F2;G3V3R3;G3V4S4;G3V313;G3V339;G3V2C0;G3V4C7;G3V4N8	Tryptophan--tRNA ligase, cytoplasmic;T1-TrpRS;T2-TrpRS	WARS	0.00973085	1.46373	3.5461e-133
Q8WUM4;Q8WUM4-2;C9IZF9;F8WEQ7;F8WBR8;F8WDK9	Programmed cell death 6-interacting protein	PDCD6IP	0.0349056	1.46302	4.4777e-100
Q9Y2X3;H7BZ72;F8WED0	Nucleolar protein 58	NOP58	0.0313925	1.46237	6.8356e-124
P05388;Q3B7A4;F8VWS0;F8VU65;F8VPE8;G3V210;F8VW21;F8VQY6;F8VRK7;Q8NHW5;F8VZS0;F8VWV4;F8VS58;F8W1K8	60S acidic ribosomal protein P0;60S acidic ribosomal protein P0-like	RPLP0;RPLP0P6	0.0209779	1.46033	1.0453e-143
Q9UHD1;Q9UHD1-2;E9PIZ4;E9PSD5;E9PPQ5;E9PHZ2;E9PL00	Cysteine and histidine-rich domain-containing protein 1	CHORDC1	0.0370267	1.45812	2.5896e-31
P38919	Eukaryotic initiation factor 4A-III	EIF4A3	0.0206873	1.45675	1.2698e-142
P62829;C9JD32;J3KT29;J3KTJ3;B9ZVP7;J3QQT9	60S ribosomal protein L23	RPL23	0.00969982	1.44932	2.188e-72
P15121;E9PCX2;E9PEF9;C9JRZ8-2;C9JRZ8	Aldose reductase	AKR1B1	0.00793562	1.44808	9.5265e-71
Q86XP3;Q86XP3-2;J3QRI2;J3KTK9	ATP-dependent RNA helicase DDX42	DDX42	0.00142844	1.44574	8.9852e-49
Q16630-3;F8WJN3;Q16630;Q16630-2;F8W084	Cleavage and polyadenylation specificity factor subunit 6	CPSF6	0.0212509	1.4413	3.2694e-131
Q9Y3B4	Pre-mRNA branch site protein p14	SF3B14	0.0292666	1.43852	5.1578e-27
P35580;P35580-3;P35580-2;F8W6L6;P35580-4;E7ERA5	Myosin-10	MYH10	0.000612256	1.43694	0
P39023;G5E9G0;H7C422;B5MCW2;H7C3M2;F8WCR1;Q92901	60S ribosomal protein L3	RPL3	0.0113221	1.4353	2.1052e-178
P30050;P30050-2	60S ribosomal protein L12	RPL12	0.0113387	1.43259	0
P49321;P49321-3;P49321-4;P49321-2;Q5T624;E9PPR5;E9PI86;E9PRH9;H0YF33;H0YDS9;E9PPQ8;E9PNB5	Nuclear autoantigenic sperm protein	NASP	0.0428411	1.4235	0
Q15366-3;Q15366-6;Q15366-2;Q15366-4;Q15366;G3V0E8;Q15366-5;B4DLC0;B4DXP5;F8W0G4;F8VXH9;H3BSS4;F8VRH0;P57721-5;E9PFP8;P57721-4;P57721;J3QT27;P57721-2;P57721-3;H3BND9	Poly(rC)-binding protein 2	PCBP2	0.039377	1.42133	1.0284e-165
O00425;O00425-2;F8WD15	Insulin-like growth factor 2 mRNA-binding protein 3	IGF2BP3	0.0287225	1.41966	5.1491e-180
P41567;K7EM18	Eukaryotic translation initiation factor 1	EIF1	0.0493185	1.41871	2.6843e-114
P62280;M0QZC5;M0R1H5;M0R1H6	40S ribosomal protein S11	RPS11	0.00609316	1.41746	5.1838e-102
Q9BZE4;B7Z7A3;B4DY13;Q5T3R7	Nucleolar GTP-binding protein 1	GTPBP4	0.0329803	1.41554	1.4148e-33
P55060-3;P55060;P55060-4;B4DUC5;P55060-2	Exportin-2	CSE1L	0.0103822	1.41406	5.3541e-196
Q7KZF4;H7C597	Staphylococcal nuclease domain-containing protein 1	SND1	0.0235493	1.41388	0
P24666;G5E9R5;B5MCC7;F2Z2Q9;P24666-3;P24666-2;D3YTI2	Low molecular weight phosphotyrosine protein phosphatase	ACP1	0.0211276	1.41288	3.2977e-80
P14625;H0YIV0;Q58FF3;F8W026;F8VPC7	Endoplasmin	HSP90B1	0.0262363	1.41052	0
P31153;B4DN45;Q00266	S-adenosylmethionine synthase isoform type-2;S-adenosylmethionine synthase	MAT2A	0.0134611	1.40752	1.1042e-151
P21333-2;P21333;Q5HY54;E9PHF0;F8WE98;H0Y5C6;H0Y5F3;H7C2E7	Filamin-A	FLNA	0.0460354	1.40494	0
Q96CG1;B7Z7P8;P62495;I3L492;D6RJE8;D6RCB3	Eukaryotic peptide chain release factor subunit 1	ETF1	0.00253741	1.40166	2.2034e-97
F5H6N1;Q96A72;P61326;A6NEC0;F5H3U9;F5H6P7;B1ARP8;F5H124	Protein mago nashi homolog 2;Protein mago nashi homolog	MAGOHB;MAGOH	0.0075382	1.39858	3.3614e-45
O75436;F5H4L7;S4R3Q6;O75436-2;G3V1N8;S4R2Y3	Vacuolar protein sorting-associated protein 26A	VPS26A	0.00195726	1.39622	2.2509e-34
E5RI99;P62888;E5RJH3	60S ribosomal protein L30	RPL30	0.00259976	1.39408	5.8412e-107
P26599;P26599-2;P26599-3;A6NLN1;K7EKJ7;K7ELW5;K7EK45;K7ES59;O95758-1;O95758-6;O95758-2;O95758;O95758-5;O95758-4;O95758-7	Polypyrimidine tract-binding protein 1	PTBP1	0.00308262	1.39269	7.0855e-254
Q15417;F8WA86;B4DFK6;E9PDU6;U3KPS3;K7EQ72;K7ER02;B7Z7E1;B4DUX6;P51911	Calponin-3	CNN3	0.0424045	1.38889	1.7645e-211
P17812;B4DR64;B7Z9C4	CTP synthase 1	CTPS1	0.0323394	1.38628	3.8415e-162
P0CW22;P08708;H0YN88;H0YK46;H0YN73;H3BNC9	40S ribosomal protein S17-like;40S ribosomal protein S17	RPS17L;RPS17	0.0130105	1.38587	1.5642e-106
C9J9K3;P08865;A6NE09;C9JQR9	40S ribosomal protein SA	RPSA;RPSAP58	0.00444146	1.3814	0
P26368-2;P26368;K7ENG2	Splicing factor U2AF 65 kDa subunit	U2AF2	0.0180469	1.37276	3.1321e-165
P35268;K7EMH1;K7ERI7;K7ELC4;K7EP65;K7EKS7;K7EJT5	60S ribosomal protein L22	RPL22	0.0102779	1.37172	3.3584e-163
P23246;P23246-2;H0Y9K7;H0Y9U2	Splicing factor, proline- and glutamine-rich	SFPQ	0.0276115	1.37005	0
P62851	40S ribosomal protein S25	RPS25	0.00729463	1.36702	3.0713e-23
Q9Y5B9;G3V5A4;G3V401;G3V2X0	FACT complex subunit SPT16	SUPT16H	0.0410866	1.35964	4.1104e-221
P43490;Q5SYT8;C9JF35;C9JG65;F5H246	Nicotinamide phosphoribosyltransferase	NAMPT;NAMPTL	0.0438444	1.35913	1.6111e-44
P63244;J3KPE3;H0YAF8;D6RAC2;H0Y8W2;D6RHH4;D6R9Z1;H0YAM7;D6R9L0;D6REE5;D6RFX4;D6RF23;H0Y8R5;D6RAU2;E9PD14;D6RBD0;D6RFZ9;H0Y9P0;D6RGK8;D6R909;D6RHJ5	Guanine nucleotide-binding protein subunit beta-2-like 1	GNB2L1	0.0066274	1.35537	0
O00303;B3KSH1;B4DEW9;H0YDT6;E9PQV8	Eukaryotic translation initiation factor 3 subunit F	EIF3F	0.0268898	1.35477	1.5326e-89
P25789;H0YN18;H0YMZ1;H0YL69;P25789-2;H0YMA1;H0YKT8;H0YLC2;H0YMI6;H0YKS0;H0YLS6;H0YMV3	Proteasome subunit alpha type-4;Proteasome subunit alpha type;Proteasome subunit beta type	PSMA4	0.00705379	1.35088	2.9405e-90
Q07666-2;Q07666;Q07666-3;Q5VWX1	KH domain-containing, RNA-binding, signal transduction-associated protein 1	KHDRBS1	0.0478967	1.34896	6.6719e-149
Q9Y2W1	Thyroid hormone receptor-associated protein 3	THRAP3	0.0085984	1.34591	2.8376e-80
P52272-2;P52272;M0R019;M0R2T0;M0R0N3;M0QYQ7;M0QZM1;M0R0Y6;M0R2I7;M0QY96;M0QYL3	Heterogeneous nuclear ribonucleoprotein M	HNRNPM	0.0172539	1.34559	2.0283e-278
Q9BT78;D6RAX7;Q9BT78-2;D6RFN0;D6RD63	COP9 signalosome complex subunit 4	COPS4	0.03228	1.34521	3.5702e-126
P62241;Q5JR95	40S ribosomal protein S8	RPS8	0.0221252	1.34482	1.4159e-222
Q99832;Q99832-3;F5GZK5;Q99832-4;B7Z1C9;Q99832-2;F8WAM2;F8WBP8	T-complex protein 1 subunit eta	CCT7	0.0257667	1.3438	1.1927e-291
P52907	F-actin-capping protein subunit alpha-1	CAPZA1	0.00352394	1.3436	2.619e-152
P40227;B4DPJ8;P40227-2;Q92526;Q92526-2;J3KRI6	T-complex protein 1 subunit zeta	CCT6A	0.00227767	1.34193	0
O75396	Vesicle-trafficking protein SEC22b	SEC22B	0.0205843	1.34073	2.5085e-92
P13639	Elongation factor 2	EEF2	0.02429	1.33792	0
P62906	60S ribosomal protein L10a	RPL10A	0.032441	1.33697	5.8223e-126
P04406;P04406-2;E7EUT5	Glyceraldehyde-3-phosphate dehydrogenase	GAPDH	0.0210708	1.33131	0
P23396;P23396-2;E9PL09;E9PPU1;F2Z2S8;H0YCJ7;H0YEU2;H0YF32;E9PQ96;E9PJH4;E9PK82;E9PSF4;E9PQX2;H0YES8;E9PJN9	40S ribosomal protein S3	RPS3	0.0166758	1.3282	1.6313e-168
P14618;P14618-3;H3BQ34;H3BUW1;H3BTJ2;H3BT25;H3BU13;H3BN34;H3BQZ3;P30613-2;P30613	Pyruvate kinase isozymes M1/M2;Pyruvate kinase	PKM	0.0478647	1.32747	0
O00299	Chloride intracellular channel protein 1	CLIC1	0.0436124	1.32605	3.9408e-302
P25398	40S ribosomal protein S12	RPS12	0.0259869	1.3256	2.7095e-82
F5GWX5;Q14839;Q14839-2;Q8TDI0;K7EMY3;Q5TG85;Q12873-2;Q12873;Q12873-3;F2Z2R5;I3L229;H7C3H7;H7C0J3;F6T542;F5H6N4	Chromodomain-helicase-DNA-binding protein 4	CHD4	0.0463997	1.31991	3.2648e-174
Q14980-2;Q14980;Q14980-4;Q14980-3;F5H4J1;H0YFY6;Q9BTE9;F5H6Y5;K4DIE0;F5H2F3;F5H3L6;F5H0Z7;F5H763;F5GZW1;F5H1L0;F5GWK2;F5H073;F5H068;F8W6T3;F5H7R5;F5H4Y4;F5GWA2	Nuclear mitotic apparatus protein 1	NUMA1	0.0127176	1.31962	0
P68104;Q5VTE0;Q5JR01;A6PW80	Elongation factor 1-alpha 1;Putative elongation factor 1-alpha-like 3	EEF1A1;EEF1A1P5	0.000365072	1.31857	0
P29144;Q5VZU9	Tripeptidyl-peptidase 2	TPP2	0.0432505	1.31767	3.6599e-29
P05387;H0YDD8	60S acidic ribosomal protein P2	RPLP2	0.0105974	1.31549	1.0505e-273
P17844;J3KTA4;B4DLW8;J3QRQ7;J3KRZ1;J3QSF1;J3KRX8;J3QR02;J3QRN5	Probable ATP-dependent RNA helicase DDX5	DDX5	0.0263537	1.30749	0
P17987;E7EQR6;F5H282;E7ERF2;F5GZ03;F5H136;F5GZI8;F5H676;F5GYL4;F5H726;F5H7Y1	T-complex protein 1 subunit alpha	TCP1	0.00246391	1.30215	3.4839e-207
P18124;A8MUD9;C9JIJ5;C9JZ88	60S ribosomal protein L7	RPL7	0.0338828	1.29981	5.3717e-211
Q99613;B5ME19;H3BRV0;H3BPE3;H3BPE4;H3BTY8	Eukaryotic translation initiation factor 3 subunit C	EIF3C;EIF3CL	0.0340595	1.29912	1.0197e-161
P12270;Q5SWX9	Nucleoprotein TPR	TPR	0.0152966	1.29365	4.9192e-219
Q9UBT2;B3KWB9;K7EPL2;K7ESK7;U3KQ93;U3KQ55;K7ES38	SUMO-activating enzyme subunit 2	UBA2	0.0380393	1.29247	3.6396e-161
B4DP11;Q15185;B4DP21;B4DDC6;B4DHP2	Prostaglandin E synthase 3	PTGES3	0.00485527	1.29026	1.1537e-120
Q13151	Heterogeneous nuclear ribonucleoprotein A0	HNRNPA0	0.00139647	1.28728	3.3366e-227
Q08211;Q08211-2;REV__H0YA90;REV__Q7Z6J0-3	ATP-dependent RNA helicase A	DHX9	0.0255291	1.28681	0
Q14152;F5H335	Eukaryotic translation initiation factor 3 subunit A	EIF3A	0.00310547	1.28564	1.4119e-226
Q99460-2;Q99460;H7C378;C9J9M4;H7BZR6;F8WCE3	26S proteasome non-ATPase regulatory subunit 1	PSMD1	0.024973	1.28408	4.4113e-227
P12268;H0Y4R1;E7ETK5;C9K0R9;P20839-2;P20839-4;C9J381;P20839;E7EQS0;P20839-3;P20839-7;P20839-5;P20839-6	Inosine-5-monophosphate dehydrogenase 2	IMPDH2	0.0370681	1.28383	6.8436e-239
C9IYT0;O60832-2;O60832;H7C0M1;H7C2Q9;H7BZF2	H/ACA ribonucleoprotein complex subunit 4	DKC1	0.0411212	1.28383	1.2379e-54
P50991;P50991-2;B7Z9L0;B7Z2F4	T-complex protein 1 subunit delta	CCT4	0.0397788	1.28271	0
Q02880-2;Q02880;E9PCY5;B4DLV2;J3KTB7;H7BZ82	DNA topoisomerase 2-beta;DNA topoisomerase 2	TOP2B	0.0498636	1.28231	5.6927e-154
P49756;P49756-2;P49756-3;E9PQU5;H0YE46	RNA-binding protein 25	RBM25	0.00886831	1.28077	2.9364e-30
Q12905	Interleukin enhancer-binding factor 2	ILF2	0.0331105	1.27777	2.1944e-200
Q15459;E9PAW1;H7C1L2;F8WC79;F8WB66	Splicing factor 3A subunit 1	SF3A1	0.0253998	1.26999	1.3895e-105
P31689-2;P31689;B7Z5C0	DnaJ homolog subfamily A member 1	DNAJA1	0.0204064	1.26819	9.8397e-60
O43660-2;O43660;A8MW61;H0YA24;D6RA26;H0YAA2;B7Z982	Pleiotropic regulator 1	PLRG1	0.0211756	1.2614	8.9112e-11
P78371;F5GWF6;P78371-2;F8VQ14	T-complex protein 1 subunit beta	CCT2	0.0298971	1.24667	0
P48643;E7ENZ3;B7ZAR1;E9PCA1;B4DYD8;D6RIZ7;H0Y914	T-complex protein 1 subunit epsilon	CCT5	0.0434368	1.23403	0
P61970;H3BRV9	Nuclear transport factor 2	NUTF2	0.0326017	1.22911	9.6126e-148
P22087;M0R0P1;M0QXL5;M0R2Q4;M0R299;M0R2U2;M0R1H0;M0R2B0	rRNA 2-O-methyltransferase fibrillarin	FBL	0.0341135	1.22161	9.4722e-97
Q96QK1;I3L4S0;I3L4P4	Vacuolar protein sorting-associated protein 35	VPS35	0.0474608	1.2209	5.9681e-225
Q14974;B7ZAV6;F5H4R7;J3KTM9;J3QR48;J3QKQ5;J3QRG4	Importin subunit beta-1	KPNB1	0.0271989	1.21962	0
Q02790;F5H1U3;H0YFG2	Peptidyl-prolyl cis-trans isomerase FKBP4;Peptidyl-prolyl cis-trans isomerase FKBP4, N-terminally processed	FKBP4	0.0416377	1.21955	1.5808e-143
P07900;P07900-2;Q86U12;G3V2J8;Q58FG0;Q14568;Q58FG1	Heat shock protein HSP 90-alpha	HSP90AA1	0.0011359	1.21484	0
Q15393;Q15393-3;Q15393-2;J3QL37;I3L4G7;H3BMB0;J3QRB2	Splicing factor 3B subunit 3	SF3B3	0.0266938	1.21269	3.6994e-223
P50990;B4DEM7;B4DQH4;H7C4C8;H7C2U0	T-complex protein 1 subunit theta	CCT8	0.0447583	1.20802	1.4068e-242
P08238;Q58FF7	Heat shock protein HSP 90-beta	HSP90AB1	0.00793764	1.20474	0
Q5QPL9;Q9UKM9-2;Q9UKM9;Q5QPM0;Q5QPM1;Q5QPM2	RNA-binding protein Raly	RALY	0.0357876	1.20023	5.4812e-43
P49368;B4DUR8;P49368-2;E9PRC8;Q5SZX6;Q5SZX9;E9PQ35;E9PM09;Q5SZW8	T-complex protein 1 subunit gamma	CCT3	0.0076357	1.19587	0
P54578-2;P54578;A6NJA2;B7Z4N8;J3QQT6;J3KS55	Ubiquitin carboxyl-terminal hydrolase 14;Ubiquitin carboxyl-terminal hydrolase	USP14	0.0409716	1.18855	1.6711e-98
P50395;E7EU23;P50395-2;Q5SX87;Q5SX90;Q5SX91;Q5SX86	Rab GDP dissociation inhibitor beta	GDI2	0.0220797	1.18836	0
Q15029-2;Q15029;K7EJ81;K7EP67;K7EJ74;K7EIT3	116 kDa U5 small nuclear ribonucleoprotein component	EFTUD2	0.0153293	1.18166	0
Q13200;E7EW34;E9PCS3;H7C1H2;C9JPC0;H7C2Q3	26S proteasome non-ATPase regulatory subunit 2	PSMD2	0.0208881	1.17414	5.2306e-268
P07814	Bifunctional glutamate/proline--tRNA ligase;Glutamate--tRNA ligase;Proline--tRNA ligase	EPRS	0.028057	1.17339	2.8833e-281
Q9UNM6;Q9UNM6-2;J3KNQ3;H0YD73;E9PL38;E9PPD2;E9PQG3	26S proteasome non-ATPase regulatory subunit 13	PSMD13	0.0419081	1.16648	1.8601e-94
Q9Y2Z0;Q9Y2Z0-2;F5H5A9	Suppressor of G2 allele of SKP1 homolog	SUGT1	0.0316619	1.16236	2.2491e-137
Q9BVA1	Tubulin beta-2B chain	TUBB2B	0.00112067	-1.19496	0
O60716-8;O60716-7;O60716-5;C9JZR2;O60716-3;O60716-6;O60716-4;O60716-2;O60716;O60716-16;O60716-15;O60716-13;O60716-11;O60716-14;O60716-12;O60716-10;O60716-9;O60716-24;O60716-23;O60716-21;O60716-19;O60716-22;O60716-20;O60716-18;O60716-17;O60716-32;O60716-31;O60716-29;O60716-27;O60716-30;O60716-28;O60716-26;O60716-25;E9PKY0;E9PRE2;H0YC95;E9PKL1	Catenin delta-1	CTNND1	0.0485467	-1.21098	1.1478e-204
O00186	Syntaxin-binding protein 3	STXBP3	0.0138087	-1.22821	0.0001206
O95470;H0Y3V8;H7BXL7	Sphingosine-1-phosphate lyase 1	SGPL1	0.0331241	-1.23016	3.6779e-34
B7Z1R5;P38606;C9JA17;C9JVW8	V-type proton ATPase catalytic subunit A	ATP6V1A	0.0442582	-1.24161	2.5976e-219
P49748-2;P49748;P49748-3;G3V1M7;J3QRJ8;K7EMF8;J3QKU9;J3KSR4;K7EQP4	Very long-chain specific acyl-CoA dehydrogenase, mitochondrial	ACADVL	0.0457774	-1.26801	5.1817e-93
P19367-4;P19367-2;P19367;P19367-3;E7ENR4;B1AR63;Q2TB90;B1AR62;B1AR61;P52790;Q2TB90-3;Q2TB90-2	Hexokinase-1	HK1	0.021963	-1.28917	1.9473e-245
Q14254;J3QLD9;E7EMK3;K7EKW9	Flotillin-2	FLOT2	0.035684	-1.29449	2.15e-37
P50570-3;P50570-2;P50570-5;P50570-4;P50570;F5H4R9;K7EMQ3;Q05193-5;Q05193-3;Q05193-4;Q05193-2;Q05193	Dynamin-2	DNM2	0.0448208	-1.29782	2.9691e-70
O00139-2;O00139-1;O00139-5;O00139;O00139-4;D6R9M0;H0Y8H2	Kinesin-like protein KIF2A	KIF2A	0.0278061	-1.30947	9.4766e-58
P11413;P11413-3;P11413-2;E7EUI8;E9PD92;E7EM57	Glucose-6-phosphate 1-dehydrogenase	G6PD	0.0334314	-1.32211	1.9416e-143
Q9H3N1;G3V448	Thioredoxin-related transmembrane protein 1	TMX1	0.0417813	-1.32597	2.4264e-46
F5H1G8;Q14344	Guanine nucleotide-binding protein subunit alpha-13	GNA13	0.00216943	-1.35164	1.2839e-18
Q92974-3;Q92974-2;Q92974;Q5VY93	Rho guanine nucleotide exchange factor 2	ARHGEF2	0.0225192	-1.35393	9.5809e-103
Q49A26-5;K7EMM8;Q49A26-2;Q49A26-3;Q49A26;K7EQB2;Q49A26-4	Putative oxidoreductase GLYR1	GLYR1	0.0206202	-1.35453	2.5724e-27
P30419-2;P30419;K7EN82;B7Z8J4	Glycylpeptide N-tetradecanoyltransferase 1	NMT1	0.0293715	-1.36275	3.0904e-25
O43681;K7ERW9	ATPase ASNA1	ASNA1	0.0136755	-1.39185	1.1838e-73
P60891;B1ALA9;B4DNL6;B1ALA7;P21108;H7C540	Ribose-phosphate pyrophosphokinase 1;Ribose-phosphate pyrophosphokinase	PRPS1	0.0326324	-1.39229	9.7032e-142
Q14166	Tubulin--tyrosine ligase-like protein 12	TTLL12	0.0016708	-1.42097	1.0726e-61
Q2M389;F8W1W1;Q2M389-2	WASH complex subunit 7	KIAA1033	0.0329064	-1.43595	8.8323e-13
P63092-3;P63092-2;P63092;P63092-4;Q5JWF2-2;Q5JWF2;S4R3F3;S4R3S2;S4R379;S4R3E3;H0Y7F4;P38405;P38405-2;Q5JWE9;S4R301;S4R3V9;K7EQ80;K7EPE2	Guanine nucleotide-binding protein G(s) subunit alpha isoforms short;Guanine nucleotide-binding protein G(s) subunit alpha isoforms XLas	GNAS	0.0384833	-1.44508	7.7668e-127
Q15334	Lethal(2) giant larvae protein homolog 1	LLGL1	0.00658202	-1.44671	1.7609e-168
Q6YN16;Q6YN16-2;B4E136;B4DWC7	Hydroxysteroid dehydrogenase-like protein 2	HSDL2	0.0135467	-1.45126	3.5826e-43
J3KQG4;P04062-2;P04062;F5H241;J3KQK9;P04062-3	Glucosylceramidase	GBA	0.0168736	-1.45646	6.8676e-71
P28482;P28482-2	Mitogen-activated protein kinase 1	MAPK1	0.0259982	-1.46305	0
Q3YEC7;G8JLF3;F2Z2T0;Q3YEC7-3;Q3YEC7-2;Q3YEC7-4;Q3YEC7-6;G3V154;H0Y4Z8;Q3YEC7-5;H0Y7H6;B1AMX5	Rab-like protein 6	RABL6	0.0273064	-1.482	2.6662e-70
P52888;K7EP46;K7EKB6;B3KSE2;K7EL02;K7EIK4;K7EMU4;K7EL32	Thimet oligopeptidase	THOP1	0.0358333	-1.50142	3.6872e-40
O60493;O60493-4;O60493-2;O60493-3	Sorting nexin-3	SNX3	0.000539263	-1.50409	4.1024e-31
Q8NF37	Lysophosphatidylcholine acyltransferase 1	LPCAT1	0.0101061	-1.50844	8.8451e-17
E9PAL9;Q9H857-2;Q9H857;C9JTZ6;Q9H857-3;Q9H857-4;H7C519;H7C4G8;C9J036	5-nucleotidase domain-containing protein 2	NT5DC2	0.0110177	-1.50935	4.7011e-93
P54802	Alpha-N-acetylglucosaminidase;Alpha-N-acetylglucosaminidase 82 kDa form;Alpha-N-acetylglucosaminidase 77 kDa form	NAGLU	0.0279737	-1.50941	2.2938e-09
Q00535;Q00535-2	Cyclin-dependent kinase 5	CDK5	0.0420012	-1.51194	1.9821e-17
Q14160;Q14160-3;Q14160-2;H0YCG0;Q5T0G3;Q9BTT6-2;Q9BTT6	Protein scribble homolog	SCRIB	0.00403338	-1.52401	9.0375e-200
Q92599-2;A6NMH6;A6NFQ9;F6W7K9;F8W8I8;Q92599;Q92599-3;C9JV02;C9J4G8;H7C604	Septin-8	2008-09-01	0.0367052	-1.526	6.0073e-67
Q9NX55;J3QT56;Q9NX55-3	Huntingtin-interacting protein K	HYPK	0.0427662	-1.52799	2.8891e-16
K7EIG1;O75153;I3L2B0;Q9Y5I4-2;Q9Y5I4	Clustered mitochondria protein homolog;Protocadherin alpha-C2	CLUH;PCDHAC2	0.0395345	-1.52967	0.00056477
Q9Y4I1-2;F8WE88;G3V394;Q9Y4I1;Q9Y4I1-3;F8W6H6;E7ERV5;Q9UES5;O95317	Unconventional myosin-Va	MYO5A	0.0212679	-1.53553	9.862e-49
Q7L576;Q7L576-2;Q7L576-3;H0YL50;H0YN93;E5RJW3;H0YNP0;E5RFQ0;H0YLJ5;H0YL39	Cytoplasmic FMR1-interacting protein 1	CYFIP1	0.00811469	-1.55313	3.8508e-86
P09110;H7C131;C9JDE9;P09110-2;B4DVF4;H0Y4D4	3-ketoacyl-CoA thiolase, peroxisomal	ACAA1	0.0407082	-1.56306	3.2954e-48
B7Z321;Q96A65;F5GZT1;Q96A65-2	Exocyst complex component 4	EXOC4	0.0225593	-1.56362	5.063e-26
Q16836;E9PF18;Q16836-3;Q16836-2	Hydroxyacyl-coenzyme A dehydrogenase, mitochondrial	HADH	0.0130034	-1.56543	9.7017e-31
P07203;P07203-2	Glutathione peroxidase 1	GPX1	0.03915	-1.56798	7.8741e-39
Q9Y4Z0;U3KQK1;U3KQS7;M0QXB0	U6 snRNA-associated Sm-like protein LSm4	LSM4	0.0122119	-1.5859	7.6467e-10
P28838-2;P28838;H0Y9Q1;H0Y983	Cytosol aminopeptidase	LAP3	0.0352026	-1.58813	1.3784e-139
Q15126	Phosphomevalonate kinase	PMVK	0.0214041	-1.61656	5.1079e-73
Q12756;Q12756-3;Q12756-2;F8W8V9;H7C3Y8;O60333-2;O60333;O60333-4;H7C0K6;O60333-3;H7C437	Kinesin-like protein KIF1A	KIF1A	0.021797	-1.61733	3.8947e-31
G3V1K3;Q15165-1;Q15165;Q15165-3;J3QT77;G3XAK4	Serum paraoxonase/arylesterase 2	PON2	0.0434485	-1.61811	1.2962e-93
Q01970-2;Q01970	1-phosphatidylinositol 4,5-bisphosphate phosphodiesterase beta-3	PLCB3	0.0283278	-1.61852	2.3185e-41
Q6SZW1;Q6SZW1-2;J3KSG7;J3KRZ6;J3QRE0	Sterile alpha and TIR motif-containing protein 1	SARM1	0.0107739	-1.62439	6.3284e-134
P00367;B4DGN5;P49448;B3KV55	Glutamate dehydrogenase 1, mitochondrial;Glutamate dehydrogenase;Glutamate dehydrogenase 2, mitochondrial	GLUD1;GLUD2	0.00782001	-1.63683	1.2791e-247
P23786	Carnitine O-palmitoyltransferase 2, mitochondrial	CPT2	0.00415516	-1.64386	1.44e-15
O15116;E5RJ47;E5RH18	U6 snRNA-associated Sm-like protein LSm1	LSM1	0.0178127	-1.6713	2.6163e-26
G5E9L9;Q8N568-2;Q8N568;Q8N568-3	Serine/threonine-protein kinase DCLK2	DCLK2	0.0213714	-1.67495	3.0585e-200
D6RIZ4;D6RA47;Q14728;D6RE79	Major facilitator superfamily domain-containing protein 10	MFSD10	0.0461995	-1.69198	1.0679e-14
O95864;O95864-3;B7Z634;O95864-2;E5RGD8;E5RGZ5	Fatty acid desaturase 2	FADS2	0.024761	-1.69768	2.4245e-47
E9PEZ7;Q9NYB9-2;E7EW77;E7EP65;Q9NYB9-4;Q9NYB9;J3KNB2;Q9NYB9-3;E7EUA1;F8WAU3;F8WCD7;F8WAZ8;F8WBL5;F8WAQ3;F8WEB9;H7C3Q7;H0Y6B5;F8WAL6	Abl interactor 2	ABI2	0.0150478	-1.72722	1.7047e-25
P78559;E9PGC8;P78559-2;J3KPX8	Microtubule-associated protein 1A;MAP1A heavy chain;MAP1 light chain LC2	MAP1A	0.00845431	-1.73587	5.2193e-78
O15075-2;O15075;Q5VZY9;O15075-3;O15075-4	Serine/threonine-protein kinase DCLK1	DCLK1	0.0164179	-1.74626	4.873e-166
Q96K76-2;E9PM46;Q96K76;Q96K76-3	Ubiquitin carboxyl-terminal hydrolase;Ubiquitin carboxyl-terminal hydrolase 47	USP47	0.0321368	-1.7694	3.802e-25
P35573-2;P35573-3;P35573	Glycogen debranching enzyme;4-alpha-glucanotransferase;Amylo-alpha-1,6-glucosidase	AGL	0.0079401	-1.78823	1.4116e-26
Q16539-2;Q16539;B5TY33;B4E0K5;Q16539-3;Q16539-4;H7C4E2;E7EX54	Mitogen-activated protein kinase 14	MAPK14	0.0212995	-1.79149	6.7901e-16
Q9HCM4-2;Q9HCM4-4;Q9HCM4-3;Q9HCM4;Q9H329-2;Q9H329	Band 4.1-like protein 5;Band 4.1-like protein 4B	EPB41L5;EPB41L4B	0.0156978	-1.79414	4.5478e-06
Q9UKG1	DCC-interacting protein 13-alpha	APPL1	0.00798943	-1.7996	1.8326e-14
Q8N2K0-3;Q8N2K0;Q8N2K0-2;I3L294;Q5T712;I3L1V0;I3L440	Monoacylglycerol lipase ABHD12	ABHD12	0.00724336	-1.80665	3.4115e-15
Q9NZJ4;Q9NZJ4-2;H0Y6M8;B2REB0	Sacsin	SACS	0.0151086	-1.83833	1.4917e-82
O15254-2;O15254	Peroxisomal acyl-coenzyme A oxidase 3	ACOX3	0.0357065	-1.84779	8.6231e-15
H7C2Z6;H7BXD5;P28676	Grancalcin	GCA	0.0261525	-1.85035	2.0826e-07
O00443;F5H2B0;B4E2G4	Phosphatidylinositol 4-phosphate 3-kinase C2 domain-containing subunit alpha	PIK3C2A	0.0180123	-1.85158	2.1111e-05
Q13636;J3QR51;Q9UL26	Ras-related protein Rab-31	RAB31	0.0336683	-1.8808	8.3836e-55
P15104	Glutamine synthetase	GLUL	0.0436361	-1.8865	1.7908e-224
Q92743;H0Y7G9	Serine protease HTRA1	HTRA1	0.0276055	-1.88933	1.0145e-40
P80404;H3BRN4;H3BNQ7;H3BPW8;H3BMJ9;H3BRJ1;H3BRT1	4-aminobutyrate aminotransferase, mitochondrial	ABAT	0.0458718	-1.89995	0
P22570;P22570-7;P22570-5;P22570-2;P22570-3;P22570-4;P22570-6;J3QQX3;G3V0F2;J3QKZ8;J3QQW7;J3KS64	NADPH:adrenodoxin oxidoreductase, mitochondrial	FDXR	0.00471348	-1.93821	1.289e-71
P07919	Cytochrome b-c1 complex subunit 6, mitochondrial	UQCRH	0.0290119	-1.95431	2.3901e-77
O00534;O00534-3;O00534-2;B4DHS6;O00534-4	von Willebrand factor A domain-containing protein 5A	VWA5A	0.0198444	-1.96549	1.2751e-23
Q12840;J3KNA1;C9JWB9	Kinesin heavy chain isoform 5A	KIF5A	0.0432993	-1.97722	1.7042e-118
P42785;P42785-2;B7Z7Q6;E9PQB5;E9PL85;E9PQN3;E9PKN6;E9PIG4;E9PNF7;E9PNJ1;E9PLY4;E9PL49;E9PR42	Lysosomal Pro-X carboxypeptidase	PRCP	0.0359383	-2.05746	1.5726e-295
O94760;O94760-2;B4DYP1;B4DGT0	N(G),N(G)-dimethylarginine dimethylaminohydrolase 1	DDAH1	0.0218943	-2.07062	6.0196e-220
P11234;Q6ZS74;B4E040;C9J6B1;C9JQB3	Ras-related protein Ral-B	RALB	0.00273732	-2.08383	9.5937e-16
Q96E92;Q13131;Q13131-2;P54646	5-AMP-activated protein kinase catalytic subunit alpha-1	PRKAA1	0.0360138	-2.11749	8.0295e-10
Q15067-2;Q15067;Q15067-3;K7ENF1;K7ESC7;K7ELT1;I3L0T4;I3L2U4	Peroxisomal acyl-coenzyme A oxidase 1	ACOX1	0.00378997	-2.12759	1.1116e-190
Q9Y3D6	Mitochondrial fission 1 protein	FIS1	0.000567021	-2.1422	1.5651e-19
Q96L92-2;Q96L92-3;Q96L92	Sorting nexin-27	SNX27	0.0492229	-2.16402	2.6133e-06
O00401	Neural Wiskott-Aldrich syndrome protein	WASL	0.00998846	-2.1888	1.9433e-22
Q02252;J3KNU8;G3V4Z4	Methylmalonate-semialdehyde dehydrogenase [acylating], mitochondrial	ALDH6A1	0.0029141	-2.22143	9.9153e-62
P11498;E9PRE7;B4DN00;E9PS68	Pyruvate carboxylase, mitochondrial	PC	0.00442726	-2.24136	2.3571e-71
P09471-2;P09471;H3BN82;H3BTM2;H3BQG8	Guanine nucleotide-binding protein G(o) subunit alpha	GNAO1	0.0134464	-2.29641	8.4372e-126
Q15052-2;B7Z3C7;Q15052	Rho guanine nucleotide exchange factor 6	ARHGEF6	0.00908406	-2.29685	1.7159e-14
Q15800-2;Q15800;D6RDP9;D6R952	Methylsterol monooxygenase 1	MSMO1	0.0206107	-2.31937	6.6565e-31
Q15121;B1AKZ3;B1AKZ5	Astrocytic phosphoprotein PEA-15	PEA15	0.00081313	-2.33387	8.8989e-249
Q9BWS9-3;Q9BWS9;Q9BWS9-2;J3KNL3;E9PI70;E9PIP0;E9PRL3;E9PPH0;E9PPA0;E9PKF1;H0YDL6;H0YCC4;H0YC89	Chitinase domain-containing protein 1	CHID1	0.000924735	-2.33895	5.0088e-46
B7Z589;P48067-2;P48067-3;P48067;B7Z9G8;B7Z3A9;J3KPA5	Transporter;Sodium- and chloride-dependent glycine transporter 1	SLC6A9	0.0384189	-2.36202	5.5145e-25
O95671-2;O95671;E7ER97;O95671-3	N-acetylserotonin O-methyltransferase-like protein	ASMTL	0.0353149	-2.36622	4.0684e-10
Q9NVH6-7;Q9NVH6-6;Q9NVH6;Q9NVH6-8;Q9NVH6-4;Q9NVH6-2;Q9NVH6-5;Q9NVH6-3	Trimethyllysine dioxygenase, mitochondrial	TMLHE	0.016534	-2.43077	5.1173e-08
Q96FC7;Q96FC7-2;Q92561;Q96FC7-3;E5RHN5	Phytanoyl-CoA hydroxylase-interacting protein-like	PHYHIPL	0.0398937	-2.4419	2.7852e-134
K7ESP4;Q8WVC6;Q8WVC6-2	Dephospho-CoA kinase domain-containing protein	DCAKD	0.00410076	-2.45025	6.3156e-26
E7EWC2;Q13576;D6R939;E9PDT6;Q13576-2;J3KR91;F5H7S7	Ras GTPase-activating-like protein IQGAP2	IQGAP2	0.0169913	-2.52613	8.9184e-15
I6L894;Q01484-5;Q01484-2;Q01484;E9PCH6;D6RHE1;E9PHW9;H0Y931;Q01484-7;B7Z651;H0YAG3;H0Y8Y2;Q12955-5;Q12955-4;D6RIY9;D6R9U4;Q12955-6	Ankyrin-2	ANK2	0.00796732	-2.56632	9.1754e-127
Q08379;Q08379-2;H0Y7B8;B7ZC06;Q9NVV4-2	Golgin subfamily A member 2	GOLGA2	0.0453161	-2.62443	5.3545e-08
H3BSM9;Q9NSC2-2;Q9NSC2	Sal-like protein 1	SALL1	0.0272806	-2.65681	2.8152e-15
D3DVV1;Q9NZ94-2;Q9NZ94;I3L498;E7EVK0	Neuroligin-3	NLGN3	0.00931157	-2.86975	1.6223e-22
Q5TAQ9;G3V3G9;Q5TAQ9-2	DDB1- and CUL4-associated factor 8	DCAF8	0.00412351	-2.99085	3.9254e-09
Q8TCD5;J3KSY6;J3KRC4;J3KSX6;Q8TCD5-2	5(3)-deoxyribonucleotidase, cytosolic type	NT5C	0.0280345	-3.12414	1.8025e-12
P43003-2;P43003;Q8N753;M0R063;E7EV13;P48664	Excitatory amino acid transporter 1	SLC1A3	0.0008085	-3.26898	2.375e-228
Q9Y653-2;Q9Y653-3;Q9Y653;F5H144;Q9Y653-5;H3BRH0;H3BSJ6;Q9Y653-4;H3BNH4;H3BV52;H3BQW4;H3BTD2;H3BRB4;H3BSR1;H3BVE9;H3BQJ9;H3BNN3;H3BPA6;H3BTK9;H3BSP5;H3BSN7;H3BV72;H3BRA1;H3BT88;H3BUI6;H3BSB8;H3BRI2;H3BMF8;H3BUH2;H3BM73;H3BS94;H3BRZ4;H3BVA0;H3BMY9;H3BTH7;H3BRI7;H3BQZ1;H3BVD3;H3BUU6;H3BQ46;H3BP67	G-protein coupled receptor 56	GPR56	0.00143804	-3.32541	1.1745e-23
Q96AY4;B0QYP5	Tetratricopeptide repeat protein 28	TTC28	0.000974512	-4.14133	7.9825e-07
Q14571;Q14643-4;Q14643-3;G5E9P1;Q14643-8;Q14643-7;Q14643-5;Q14643-6;Q14643-2;E7EVP7;Q14643;H7C2X9;Q14571-2;B7ZMI3	Inositol 1,4,5-trisphosphate receptor type 2	ITPR2	0.00133885	-4.53623	4.1209e-52
Q5M775-5;Q5M775-3;Q5M775-2;Q5M775-4;Q5M775;J3KRN9;J3QQM0;J3KSG2;F5H2Z1	Cytospin-B	SPECC1	1.39863e-05	-5.10799	1.0175e-10

## Sheet: SIT3 DAVID pathways
SI Table 3. DAVID analysis of biological clusters most enriched in label-free LC MS/MS dataset from SZ hiPSC forebrain NPCs.
Enrichment Score	Pathway	Representative Genes
13.43	Protein Synthesis	API5,DDX5,DHX9,GNAS,LSM1,LSM4,NOP58,PRPF19,RBM25,RALY,U2AF2,CCT2,CCT3,CCT4,CCT5,CCT6A,CCT7,CPSF3,CPSF6,DKC1,EFTUD2,EPB41L4B,EEF1A1,EEF2,EIF2S3,EIF3A,EIF3C,EIF3CL,EIF3F,EIF4A3,EIF5A,EIF6,ETF1,FBL,FN1,FLNA,EPRS,GARS,GNAO1,HNRNPA0,HNRNPM,TCP1,IGF2BP1,IGF2BP3,ILF2,LMNB2,LLGL1,MAGOH,MAP1A,MYL6,NUMA1,NPM1,PIK3C2A,PNN,PLRG1,PCBP1,PCBP2,PTBP1,PA2G4,PTGES3,RPL10,RPL10A,RPL12,RPL21,RPL22,RPL23,RPL27,RPL30,…
11.01	RNA processing	API5,DDX21,DDX42,DDX5,DHX9,FTSJ3,KHDRBS1,LSM1,LSM4,NOP58,PRPF19,RBM25,RALY,THOC6,U2AF2,CHERP,CPSF3,CPSF6,DKC1,EFTUD2,EEF2,EIF4A3,EIF5A,ETF1,FUBP1,FBL,EPRS,HSPA2,HSP90B1,HNRNPA0,HNRNPM,IGF2BP1,IGF2BP3,ILF2,MAGOHB,MAGOH,NPM1,PNN,PLRG1,PCBP1,PCBP2,PTBP1,PA2G4,PTGES3,RPL10,RPL10A,RPL12,RPL21,RPL22,RPL23,RPL27,RPL30,RPL36,RPL3,RPL7,RPL7A,RPS11,RPS12,RPS17,RPS25,RPS26P11,RPS26,RPS3,RPS8,RPSAP58,RPLP0,R…
8.22	Protein folding	BAG2,DNAJA1,FKBP4,CCT2,CCT3,CCT4,CCT5,CCT6A,CCT7,HSPA2,HSP90AA1,HSP90AB1,HSP90B1,TCP1,LMAN1,NPM1,PTGES3,CCT8,SACS
7.61	Nucleoside binding	NT5C,ATP6V1A,DDX21,DDX42,DDX5,DHX9,EPHA2,FKBP4,GNAS,GTPBP4,RAB31,RBM25,RALY,U2AF2,ACTL6A,ACADVL,ACOX1,ACOX3,ALDH18A1,ASNA1,ASNS,CCT2,CCT3,CCT4,CCT5,CCT6A,CCT7,CHD4,CPSF6,CDK5,DCAKD,DCLK1,DCLK2,DNM2,EFTUD2,EEF1A1,EEF2,EIF2S3,EIF4A3,G6PD,GLUD1,GLUD2,GLUL,EPRS,GAPDH,GARS,GNA13,GNAO1,HSPA2,HSP90AA1,HSP90AB1,HSP90B1,HNRNPA0,HNRNPM,HK1,TCP1,IGF2BP1,IGF2BP3,ILF2,KIF1A,KIF5A,KIF2A,MAT2A,MAPK1,MAPK14,MSH2…
5.41	Nucleoplasm	ABAT,DDX21,DDX42,DDX5,DHX9,FKBP4,FTSJ3,GTPBP4,NOP58,PHF6,PRPF19,RBM25,SUMO1,SMARCC1,WASL,ACAA1,ACTL6A,ACADVL,APPL1,ASNA1,CCT2,CCT5,CHD4,CPSF3,CPSF6,DKC1,EIF4A3,EIF6,FUBP1,FDXR,FBL,FN1,GLUD1,GLUD2,GRWD1,GARS,HSP90B1,HNRNPM,HADH,IGF2BP1,ILF2,KPNB1,LMNB2,MAGOH,MAPK1,MAPK14,NUMA1,NPM1,NUP54,PNN,PLRG1,PTBP1,PCNA,PA2G4,PC,RPL23,RPL36,RPL3,RPS25,SNRPD1,SNRPD2,SF1,SF3A1,SFPQ,SUPT16H,THRAP3,TOP2B,TPR,TMLHE
4.2	Translation Initiation	EEF1A1,EEF2,EIF2S3,EIF3A,EIF3C,EIF3CL,EIF3F,EIF5A,EIF6,ETF1,RPS17,RPS3,EIF1,EIF4A1
4.01	RNA binding	KHDRBS1,FUBP1,IGF2BP1,IGF2BP3,PCBP1,PCBP2,RPS3,SF1
3.33	Protein localization	CSE1L,GDI2,GNAS,NOP58,RAB31,RANBP3,ARHGEF2,SEC13,SEC22B,SEC23IP,THOC6,CPT2,CDK5,DCLK1,DNM2,EIF5A,EXOC4,FLNA,HSP90AA1,HSP90B1,VPS35,KPNB1,KIF1A,LMAN1,MAPK1,MYO5A,MYH10,MYH9,MYL6,NASP,NUTF2,NPM1,NUP54,PDCD6IP,PCNA,RPL23,RRBP1,SLC1A3,SNX3,SNX27,STXBP3,TMX1,TPR,VPS26A
3.23	Translation	FTSJ3,GTPBP4,NOP58,DKC1,EIF3A,EIF4A3,EIF6,FBL,EPRS,GARS,NPM1,PA2G4,RPL7,RPL7A,RPS17,RPLP0,SNRPD1,SNRPD2,SF1,SF3A1,TPR,WARS
3.17	RNA processing	FTSJ3,GTPBP4,NOP58,DKC1,EIF3A,EIF4A3,EIF6,FBL,EPRS,GARS,NPM1,PA2G4,RPL7,RPL7A,RPS17, RPLP0,SNRPD1,SNRPD2,SF1,SF3A1,TPR,WARS
3.07	Protein complex assembly	CSE1L,FKBP4,H2AFV,H2AFZ,WASL,ABI2,CAPZA1,CDK5,EIF3A,EIF6,ETF1,FLNA,EPRS,HSP90AA1,TCP1,HPRT1,KPNB1,LLGL1,NASP,NPM1,SNRPD1,SNRPD2,SF1,SF3A1,SF3B3,SUPT16H,STXBP3,THRAP3,TUBB2B,TUBB8,UQCRH
2.95	Amino acid metabolism	ABAT,ATP6V1A,IMPDH2,ASMTL,ALDH18A1,ASNS,DDAH1,FADS2,GLUD1,GLUD2,GLUL,HPRT1,LAP3,MAT2A,MSH2,NAMPT,PRPS1L1,PTGES3,PRKAA1,PYCR1,SLC1A3,TMLHE

## Sheet: SIT4 WGCNA SILAC LCMSMS by GO
SI Table 4. Gene Ontology analysis of WGCNA modules derived from SILAC and label-free LC MS/MS quantitative analysis of proteins significantly altered in SZ hiPSC forebrain NPCs.
Module	Module Size	System	Gene Category	Module Overlap	Protein Set Count	Population Overlap	Population	FET_P	Corrected p-value	Fold Enrichment	Proteins
black	95	KEGG Pathways	Long-term depression	5	47	78	13178	8.06e-06	1	17.9733	GNAQ,MAPK1,MAPK3,PPP2R1A,PPP2R2A
black	95	Ingenuity Pathways	ERK MAPK SIGNALING (ci2)	5	47	118	13178	6.01e-05	1	11.8806	MAPK1,MAPK3,PPP1CB,PPP2R1A,PPP2R2A
black	95	GO Biological Process	response to cocaine	2	47	4	13178	7.44e-05	1	140.191	MAPK1,MAPK3
black	95	KEGG Pathways	Long-term potentiation	4	47	67	13178	9.23e-05	1	16.7393	GNAQ,MAPK1,MAPK3,PPP1CB
black	95	GO Biological Process	regulation of tyrosine phosphorylation of Stat3 protein	3	47	26	13178	0.000104	1	32.3519	MAPK1,MAPK3,PPP2R1A
black	95	GO Biological Process	tyrosine phosphorylation of Stat3 protein	3	47	30	13178	0.000161	1	28.0383	MAPK1,MAPK3,PPP2R1A
black	95	GO Molecular Function	protein phosphatase type 2A activity	2	47	6	13178	0.000185	1	93.461	PPP2R1A,PPP2R2A
black	95	GO Biological Process	regulation of tyrosine phosphorylation of STAT protein	3	47	32	13178	0.000196	1	26.2859	MAPK1,MAPK3,PPP2R1A
black	95	Ingenuity Pathways	PI3K AKT SIGNALING (ci5)	4	47	84	13178	0.000222	1	13.3516	MAPK1,MAPK3,PPP2R1A,PPP2R2A
black	95	GO Biological Process	response to alkaloid	2	47	7	13178	0.000259	1	80.1094	MAPK1,MAPK3
blue	417	GO Cellular Component	nucleosome	21	266	103	13178	1.07e-15	1.4e-10	10.1007	H2AFX,H2BFS,HIST3H2BB,HIST1H2AD,HIST1H2BD,HIST1H2BB,HP1BP3,HIST1H2AM,HIST2H2AC,HIST1H2BL,HIST1H2BN,HIST1H2BM,HIST1H2BE,HIST1H2BH,HIST1H2BO,HIST2H2BE,HIST1H2AH,HIST1H2BK,HIST1H2BJ,H2AFY,SSRP1
blue	417	GO Biological Process	nucleosome assembly	21	266	108	13178	2.96e-15	4e-10	9.63304	H2AFX,H2BFS,HIST3H2BB,HIST1H2AD,HIST1H2BD,HIST1H2BB,NAP1L1,HP1BP3,HIST1H2AM,HIST2H2AC,HIST1H2BL,HIST1H2BN,HIST1H2BM,HIST1H2BE,HIST1H2BH,HIST1H2BO,HIST2H2BE,HIST1H2AH,HIST1H2BK,HIST1H2BJ,H2AFY
blue	417	GO Molecular Function	double-stranded DNA binding	23	266	141	13178	7.53e-15	1e-09	8.08121	H2BFS,FEN1,ILF2,RPL7,HNRPU,HIST3H2BB,HIST1H2AD,HIST1H2BD,HIST1H2BB,HIST1H2AM,HIST2H2AC,HIST1H2BL,HIST1H2BN,HIST1H2BM,HIST1H2BE,HIST1H2BH,HIST1H2BO,HIST2H2BE,HIST1H2BK,HIST1H2BJ,BANF1,PRPF19,HNRPDL
blue	417	GO Biological Process	chromatin assembly	22	266	163	13178	1.6e-12	2.1e-07	6.68656	H2AFX,H2BFS,HIST3H2BB,HIST1H2AD,HIST1H2BD,HIST1H2BB,NAP1L1,HP1BP3,MBD3,HIST1H2AM,HIST2H2AC,HIST1H2BL,HIST1H2BN,HIST1H2BM,HIST1H2BE,HIST1H2BH,HIST1H2BO,HIST2H2BE,HIST1H2AH,HIST1H2BK,HIST1H2BJ,H2AFY
blue	417	GO Cellular Component	cytosol	47	266	743	13178	1.89e-12	2.5e-07	3.13384	PPP2CA,GOT1,LDHA,PKM2,NP,CCBL1,CDC2,AK2,ARHGDIA,ENO1,ENO2,AKR1B1,PFKP,PGK2,PHB2,FASN,PSMD10,FKBP4,BLVRA,COPS5,PRDX5,MYO6,SART3,ILK,VCP,PSME1,TBCD,COPS2,GSTM3,PRDX6,RPL7,RPL23,ACBD3,STIP1,SEC23IP,CAPN2,TPM1,RPL7A,SKIV2L,RPS3,RPL22L1,RPL18A,RPL22,RPS12,RPS20,CNDP2,STRN3
blue	417	GO Biological Process	chromatin assembly or disassembly	24	266	206	13178	3.86e-12	5.2e-07	5.77181	H2AFX,H2BFS,ACIN1,HIST3H2BB,HIST1H2AD,HIST1H2BD,HIST1H2BB,NAP1L1,HP1BP3,MBD3,HIST1H2AM,HIST2H2AC,HIST1H2BL,HIST1H2BN,HIST1H2BM,HIST1H2BE,HIST1H2BH,HIST1H2BO,HIST2H2BE,HIST1H2AH,HIST1H2BK,HIST1H2BJ,H2AFY,SSRP1
blue	417	GO Molecular Function	RNA binding	43	266	687	13178	2.71e-11	3.6e-06	3.10084	EIF4G1,PABPC1,PABPC4,IARS2,AARS,MARS,SARS,CARS,SART3,ADAR,DDX5,FBL,CUGBP1,QKI,ILF2,RPL7,MYEF2,XPOT,DDX3X,HNRPU,HNRPM,NONO,SSB,U2AF1,HNRPC,RPL7A,SKIV2L,DDB1,RPS3,HNRPR,HNRPK,LSM5,WBP11,PRPF4,HNRPDL,RPL22L1,RPL18A,RPL22,RPS12,RPS20,RBM4,SNRPA1,RALY
blue	417	GO Cellular Component	chromatin	23	266	222	13178	1.23e-10	1.6e-05	5.13266	PCNA,H2AFX,H2BFS,HIST3H2BB,HIST1H2AD,HIST1H2BD,HIST1H2BB,HP1BP3,HIST1H2AM,HIST2H2AC,HIST1H2BL,HIST1H2BN,HIST1H2BM,HIST1H2BE,HIST1H2BH,HIST1H2BO,HIST2H2BE,HIST1H2AH,HIST1H2BK,HIST1H2BJ,H2AFY,SSRP1,BANF1
blue	417	GO Biological Process	protein complex assembly	34	266	494	13178	3.49e-10	4.7e-05	3.40973	FH,PXN,AP2B1,SRPK1,H2AFX,H2BFS,FKBP4,SART3,ERBB2IP,PDIA3,CUGBP1,CAND1,STIP1,HIST3H2BB,HIST1H2AD,HIST1H2BD,HIST1H2BB,NAP1L1,HP1BP3,HIST1H2AM,HIST2H2AC,HIST1H2BL,HIST1H2BN,HIST1H2BM,HIST1H2BE,HIST1H2BH,HIST1H2BO,HIST2H2BE,HIST1H2AH,HIST1H2BK,HIST1H2BJ,H2AFY,EIF5B,HCFC1
blue	417	GO Cellular Component	ribonucleoprotein complex	30	266	397	13178	4.56e-10	6.1e-05	3.74368	PABPC1,SART3,ADAR,FBL,CUGBP1,RPL7,RPL23,HNRPU,HNRPM,SSB,U2AF1,HNRPC,RPL7A,SKIV2L,PRPF19,RPS3,HNRPR,HNRPK,LSM5,PRPF4,HNRPDL,EEF2,RPL22L1,RSL1D1,RPL18A,RPL22,RPS12,RPS20,SNRPA1,RALY
brown	295	GO Biological Process	intracellular transport	35	187	917	13178	6.18e-08	0.0083	2.68972	CLTC,AP2B1,MAP2K4,ARSB,XPO1,TOLLIP,LDLR,TLN2,AP2A2,NUP50,NUP133,PABPC1,PACSIN2,ATP13A1,TCOF1,QKI,CPNE1,THOC4,DNAJA2,IPO7,TOMM34,XPOT,AP1B1,ANK3,ARCN1,RANBP5,NMT1,SUFU,PTBP1,EPS15L1,KLC2,IPO4,AAAS,VPS25,TOMM70A
brown	295	GO Biological Process	establishment of cellular localization	35	187	934	13178	9.7e-08	0.013	2.64076	CLTC,AP2B1,MAP2K4,ARSB,XPO1,TOLLIP,LDLR,TLN2,AP2A2,NUP50,NUP133,PABPC1,PACSIN2,ATP13A1,TCOF1,QKI,CPNE1,THOC4,DNAJA2,IPO7,TOMM34,XPOT,AP1B1,ANK3,ARCN1,RANBP5,NMT1,SUFU,PTBP1,EPS15L1,KLC2,IPO4,AAAS,VPS25,TOMM70A
brown	295	GO Biological Process	cellular localization	35	187	938	13178	1.08e-07	0.014	2.6295	CLTC,AP2B1,MAP2K4,ARSB,XPO1,TOLLIP,LDLR,TLN2,AP2A2,NUP50,NUP133,PABPC1,PACSIN2,ATP13A1,TCOF1,QKI,CPNE1,THOC4,DNAJA2,IPO7,TOMM34,XPOT,AP1B1,ANK3,ARCN1,RANBP5,NMT1,SUFU,PTBP1,EPS15L1,KLC2,IPO4,AAAS,VPS25,TOMM70A
brown	295	GO Biological Process	nucleocytoplasmic transport	16	187	242	13178	3.46e-07	0.046	4.65921	MAP2K4,XPO1,NUP50,NUP133,PABPC1,TCOF1,QKI,THOC4,IPO7,XPOT,RANBP5,SUFU,PTBP1,EPS15L1,IPO4,AAAS
brown	295	GO Molecular Function	RNA binding	28	187	687	13178	4.24e-07	0.057	2.87216	ACO1,HSPA4,RPN1,EIF4A2,EIF4B,PABPC1,EIF3S9,DDX1,FUBP1,EWSR1,XRN2,QKI,THOC4,XPOT,PTBP1,EXOSC2,TIAL1,CSTF2T,SF3A3,NUDT21,PCBP1,RBM25,ELAVL3,RPL6,RPS4X,RBM16,MATR3,SERBP1
brown	295	GO Biological Process	amino acid biosynthesis	8	187	53	13178	7.27e-07	0.097	10.6371	MAT2B,GPT2,CBS,SHMT2,GLUL,PYCR1,SEPHS1,AK3
brown	295	GO Biological Process	translation	14	187	225	13178	3.92e-06	0.52	4.38484	ACO1,MAP2K6,EIF4A2,EIF4B,PABPC1,EIF3S6,EIF3S9,DDX1,SEPHS1,VARS,PTBP1,PCBP1,DNAJC3,EFTUD1
brown	295	KEGG Pathways	Selenoamino acid metabolism	6	187	32	13178	5.02e-06	0.67	13.2132	MAT2B,CBS,CARM1,SEPHS1,SCLY,PRMT5
brown	295	GO Biological Process	regulation of translation	11	187	141	13178	5.19e-06	0.69	5.49771	ACO1,MAP2K6,EIF4A2,EIF4B,PABPC1,EIF3S6,DDX1,SEPHS1,PTBP1,PCBP1,DNAJC3
brown	295	GO Cellular Component	nuclear pore	8	187	69	13178	5.65e-06	0.76	8.1705	XPO1,NUP50,NUP133,IPO7,XPOT,RANBP5,IPO4,AAAS
chocolate	22	GO Cellular Component	cytosol	4	9	743	13178	0.00101	1	7.88276	BAX,AKR1C1,AK1,PSMD13
chocolate	22	GO Biological Process	thiamin and derivative metabolism	1	9	4	13178	0.00273	1	366.056	AK1
chocolate	22	GO Biological Process	thiamin metabolism	1	9	4	13178	0.00273	1	366.056	AK1
chocolate	22	GO Molecular Function	trans-1,2-dihydrobenzene-1,2-diol dehydrogenase activity	1	9	4	13178	0.00273	1	366.056	AKR1C1
chocolate	22	GO Biological Process	decidualization	1	9	5	13178	0.00341	1	292.844	AKR1C1
chocolate	22	GO Molecular Function	adenylate kinase activity	1	9	7	13178	0.00477	1	209.175	AK1
coral	27	GO Molecular Function	cytoskeletal protein binding	5	13	561	13178	0.000133	1	9.03469	MACF1,CLASP2,CORO1A,CNN2,TPM3
coral	27	GO Molecular Function	actin binding	4	13	307	13178	0.000175	1	13.2077	MACF1,CORO1A,CNN2,TPM3
coral	27	GO Molecular Function	microtubule binding	2	13	95	13178	0.00381	1	21.3409	MACF1,CLASP2
coral	27	GO Cellular Component	muscle thin filament tropomyosin	1	13	4	13178	0.00394	1	253.423	TPM3
coral	27	GO Molecular Function	alpha-glucosidase activity	1	13	4	13178	0.00394	1	253.423	GANAB
coral	27	GO Molecular Function	glutathione disulfide oxidoreductase activity	1	13	4	13178	0.00394	1	253.423	TXNDC12
coral	27	GO Biological Process	cyclic nucleotide catabolism	1	13	5	13178	0.00492	1	202.738	CNP
coral	27	GO Biological Process	synaptic vesicle docking during exocytosis	1	13	5	13178	0.00492	1	202.738	CTBP2
coral	27	GO Molecular Function	peptide disulfide oxidoreductase activity	1	13	5	13178	0.00492	1	202.738	TXNDC12
cyan	53	GO Molecular Function	intramolecular oxidoreductase activity	3	30	50	13178	0.000194	1	26.356	PECI,OPRS1,PDIA6
cyan	53	GO Biological Process	negative regulation of protein metabolism	4	30	142	13178	0.000285	1	12.3737	PRKAA1,APBB1,ADD2,RCC1
cyan	53	GO Biological Process	nuclear membrane organization and biogenesis	2	30	14	13178	0.000448	1	62.7524	RANGAP1,RCC1
cyan	53	GO Molecular Function	intramolecular oxidoreductase activity, transposing C=C bonds	2	30	16	13178	0.000589	1	54.9083	PECI,OPRS1
cyan	53	GO Molecular Function	histone binding	2	30	28	13178	0.00183	1	31.3762	RCC1,DEK
cyan	53	GO Biological Process	nuclear organization and biogenesis	2	30	33	13178	0.00253	1	26.6222	RANGAP1,RCC1
cyan	53	GeneGo Pathways	Ran regulation pathway	2	30	34	13178	0.00269	1	25.8392	RANGAP1,RCC1
cyan	53	GO Biological Process	regulation of S phase of mitotic cell cycle	2	30	36	13178	0.00301	1	24.4037	APBB1,RCC1
cyan	53	GO Biological Process	sterol biosynthesis	2	30	37	13178	0.00318	1	23.7441	PRKAA1,OPRS1
cyan	53	GO Cellular Component	lamellipodium	2	30	40	13178	0.0037	1	21.9633	HSPB1,APBB1
gold	24	GO Biological Process	DNA damage response, signal transduction by p53 class mediator	2	15	54	13178	0.00167	1	32.5383	MAGED1,TP53BP2
gold	24	GO Molecular Function	microtubule motor activity	2	15	67	13178	0.00256	1	26.2249	KIF11,DCTN4
gold	24	GO Molecular Function	hydroxyacylglutathione hydrolase activity	1	15	3	13178	0.00341	1	292.844	HAGH
gold	24	GO Biological Process	G1/S transition checkpoint	1	15	4	13178	0.00455	1	219.633	MAGED1
gold	24	GO Biological Process	nucleolus organization and biogenesis	1	15	4	13178	0.00455	1	219.633	NOLC1
gold	24	GO Biological Process	O-glycan processing	1	15	4	13178	0.00455	1	219.633	POFUT1
gold	24	GO Cellular Component	proteasome activator complex	1	15	4	13178	0.00455	1	219.633	PSME3
green	134	GO Molecular Function	DNA-dependent ATPase activity	6	72	49	13178	2.5e-07	0.033	22.4116	MCM2,CHD4,MCM3,MCM4,MCM5,MCM7
green	134	GO Biological Process	DNA replication initiation	5	72	29	13178	4.53e-07	0.061	31.5565	MCM2,MCM3,MCM4,MCM5,MCM7
green	134	GO Cellular Component	chromatin	9	72	222	13178	3.15e-06	0.42	7.42005	HIST1H1E,MCM2,HIST1H1C,H2AFV,CHD4,MCM3,MCM4,MCM5,MCM7
green	134	GO Cellular Component	heterogeneous nuclear ribonucleoprotein complex	4	72	23	13178	6.71e-06	0.9	31.8309	RBM3,NXF1,HNRPA1,HNRPH3
green	134	GO Cellular Component	chromosome	10	72	391	13178	4.9e-05	1	4.68102	HIST1H1E,MCM2,HIST1H1C,H2AFV,CHD4,SMARCB1,MCM3,MCM4,MCM5,MCM7
green	134	GO Cellular Component	nucleoplasm	11	72	522	13178	0.000115	1	3.85691	LMNA,MTA1,PBX1,ELAVL1,HNRPA1,CHD4,SMARCB1,MCM3,MCM7,ZNF638,HNRPH3
green	134	GO Biological Process	mRNA metabolism	8	72	278	13178	0.000132	1	5.26699	ELAVL1,LGALS3,NXF1,HNRPA1,CUGBP2,ZNF638,HNRPH3,YTHDF1
green	134	GO Molecular Function	ATP-dependent DNA helicase activity	3	72	23	13178	0.000256	1	23.8732	CHD4,MCM4,MCM7
green	134	GO Molecular Function	single-stranded DNA-dependent ATP-dependent DNA helicase activity	2	72	5	13178	0.000291	1	73.2111	MCM4,MCM7
green	134	KEGG Pathways	Cell cycle	5	72	111	13178	0.000346	1	8.24449	MCM2,MCM3,MCM4,MCM5,MCM7
greenyellow	61	KEGG Pathways	Tight junction	4	28	115	13178	9.59e-05	1	16.3702	CSNK2A2,MYH10,EPB41,EPB41L2
greenyellow	61	GO Biological Process	cortical actin cytoskeleton organization and biogenesis	2	28	9	13178	0.000155	1	104.587	EPB41,EPB41L2
greenyellow	61	GO Biological Process	cortical cytoskeleton organization and biogenesis	2	28	11	13178	0.000237	1	85.5714	EPB41,EPB41L2
greenyellow	61	GO Cellular Component	spectrin	2	28	11	13178	0.000237	1	85.5714	EPB41,EPB41L2
greenyellow	61	GO Cellular Component	cortical actin cytoskeleton	2	28	13	13178	0.000335	1	72.4066	EPB41,EPB41L2
greenyellow	61	GO Cellular Component	cortical cytoskeleton	2	28	13	13178	0.000335	1	72.4066	EPB41,EPB41L2
greenyellow	61	GO Molecular Function	RNA binding	7	28	687	13178	0.000459	1	4.79549	RPS6,HARS,RBMX,SUPT6H,RPL38,MSI2,PSPC1
greenyellow	61	GO Cellular Component	cell cortex	2	28	37	13178	0.00277	1	25.4402	EPB41,EPB41L2
greenyellow	61	GO Molecular Function	structural constituent of cytoskeleton	3	28	136	13178	0.00292	1	10.3818	EPB41,EPB41L2,NEFL
grey60	33	Ingenuity Pathways	ERK MAPK SIGNALING (ci2)	3	15	118	13178	0.000294	1	22.3356	YWHAH,PPP1CC,NRAS
grey60	33	GO Biological Process	regulation of translational initiation	2	15	49	13178	0.00138	1	35.8585	EIF4G2,CSDE1
grey60	33	GO Biological Process	regulation of cell cycle	5	15	827	13178	0.0017	1	5.31157	YWHAH,NUMA1,NRAS,EIF4G2,CSDE1
grey60	33	GO Biological Process	cell division	3	15	220	13178	0.0018	1	11.98	PPP1CC,NUMA1,GMPPA
grey60	33	GO Biological Process	microtubule-based process	3	15	222	13178	0.00185	1	11.8721	NUMA1,OPA1,TUBGCP2
grey60	33	GO Biological Process	cytoskeleton organization and biogenesis	5	15	859	13178	0.00201	1	5.1137	YWHAH,NUMA1,OPA1,CTNND1,TUBGCP2
grey60	33	Ingenuity Pathways	IGF-1 SIGNALING (ciw)	2	15	66	13178	0.00249	1	26.6222	YWHAH,NRAS
grey60	33	Ingenuity Pathways	PTEN SIGNALING (ci6)	2	15	66	13178	0.00249	1	26.6222	YWHAH,NRAS
grey60	33	KEGG Pathways	Long-term potentiation	2	15	67	13178	0.00256	1	26.2249	PPP1CC,NRAS
grey60	33	GO Cellular Component	nuclear pore	2	15	69	13178	0.00271	1	25.4647	TPR,AAAS
khaki	18	GO Biological Process	regulation of actin polymerization and/or depolymerization	2	11	57	13178	0.000986	1	42.0351	ACTR2,FLNB
khaki	18	GO Biological Process	regulation of actin filament length	2	11	61	13178	0.00113	1	39.2787	ACTR2,FLNB
khaki	18	GO Biological Process	clustering of voltage gated sodium channels	1	11	2	13178	0.00167	1	599	AGRN
khaki	18	GO Biological Process	receptor clustering	1	11	3	13178	0.0025	1	399.333	AGRN
khaki	18	GO Molecular Function	laminin binding	1	11	3	13178	0.0025	1	399.333	AGRN
khaki	18	GO Biological Process	actin polymerization and/or depolymerization	2	11	104	13178	0.00324	1	23.0385	ACTR2,FLNB
khaki	18	GO Biological Process	vitamin B6 metabolism	1	11	4	13178	0.00334	1	299.5	PDXK
khaki	18	GO Molecular Function	signal recognition particle binding	1	11	4	13178	0.00334	1	299.5	SRP9
khaki	18	GO Biological Process	myogenesis	2	11	114	13178	0.00388	1	21.0175	AGRN,FLNB
khaki	18	GO Biological Process	regulation of cell organization and biogenesis	2	11	114	13178	0.00388	1	21.0175	ACTR2,FLNB
lightcyan	50	GO Biological Process	apoptotic program	6	43	186	13178	2.88e-05	1	9.88597	STAT1,ADD1,NSF,KIAA1967,ATP5J2,MTCH1
lightcyan	50	GO Cellular Component	COPII vesicle coat	2	43	6	13178	0.000155	1	102.155	SEC24B,SEC23B
lightcyan	50	KEGG Pathways	mTOR signaling pathway	3	43	44	13178	0.00039	1	20.8953	RPS6KA1,TSC2,MAPK3
lightcyan	50	GO Biological Process	regulation of gene expression, epigenetic	4	43	108	13178	0.000412	1	11.3506	GTF2I,SEH1L,SALL1,TIAL1
lightcyan	50	GO Cellular Component	vesicle coat	3	43	53	13178	0.000677	1	17.3471	AP3S2,SEC24B,SEC23B
lightcyan	50	GO Biological Process	ATP hydrolysis coupled proton transport	2	43	13	13178	0.000793	1	47.1485	ATP5J2,ATP1A3
lightcyan	50	GO Cellular Component	COPII-coated vesicle	2	43	13	13178	0.000793	1	47.1485	SEC24B,SEC23B
lightcyan	50	GO Biological Process	tyrosine phosphorylation of STAT protein	3	43	59	13178	0.000926	1	15.583	STAT1,MAPK3,CXCR4
lightcyan	50	GO Cellular Component	coated membrane	3	43	60	13178	0.000973	1	15.3233	AP3S2,SEC24B,SEC23B
lightcyan	50	GO Cellular Component	membrane coat	3	43	60	13178	0.000973	1	15.3233	AP3S2,SEC24B,SEC23B
lightgreen	30	GO Biological Process	nuclear mRNA splicing, via spliceosome	4	19	123	13178	2.51e-05	1	22.5554	RTCD1,SF3B3,LSM2,DDX46
lightgreen	30	GO Biological Process	RNA splicing, via transesterification reactions	4	19	123	13178	2.51e-05	1	22.5554	RTCD1,SF3B3,LSM2,DDX46
lightgreen	30	GO Biological Process	RNA splicing, via transesterification reactions with bulged adenosine as nucleophile	4	19	123	13178	2.51e-05	1	22.5554	RTCD1,SF3B3,LSM2,DDX46
lightgreen	30	GO Molecular Function	RNA binding	7	19	687	13178	2.95e-05	1	7.06703	RBM5,RTCD1,SF3B3,PRKRA,LSM2,DDX46,SERBP1
lightgreen	30	GO Biological Process	spliceosome assembly	3	19	60	13178	8.26e-05	1	34.6789	SF3B3,LSM2,DDX46
lightgreen	30	GO Biological Process	mRNA processing	4	19	221	13178	0.000245	1	12.5535	RTCD1,SF3B3,LSM2,DDX46
lightgreen	30	GO Biological Process	RNA splicing	4	19	231	13178	0.00029	1	12.01	RTCD1,SF3B3,LSM2,DDX46
lightgreen	30	GO Biological Process	RNA processing	5	19	454	13178	0.00037	1	7.63853	RBM5,RTCD1,SF3B3,LSM2,DDX46
lightgreen	30	GO Biological Process	mRNA metabolism	4	19	278	13178	0.000585	1	9.97955	RTCD1,SF3B3,LSM2,DDX46
lightgreen	30	GO Biological Process	RNA metabolism	5	19	588	13178	0.0012	1	5.89778	RBM5,RTCD1,SF3B3,LSM2,DDX46
lightyellow	28	GO Biological Process	amyloid precursor protein catabolism	2	17	15	13178	0.000163	1	103.357	APBB1,HTRA1
lightyellow	28	Ingenuity Pathways	INSULIN RECEPTOR SIGNALING (cio)	3	17	97	13178	0.000244	1	23.9745	FRAP1,TSC2,PTPRF
lightyellow	28	GO Biological Process	response to extracellular stimulus	3	17	98	13178	0.000251	1	23.7299	FRAP1,ACSS1,ENSA
lightyellow	28	GO Biological Process	negative regulation of cell growth	3	17	103	13178	0.000291	1	22.578	TSC2,APBB1,HTRA1
lightyellow	28	GO Biological Process	negative regulation of cell size	3	17	103	13178	0.000291	1	22.578	TSC2,APBB1,HTRA1
lightyellow	28	GO Biological Process	amyloid precursor protein metabolism	2	17	20	13178	0.000294	1	77.5176	APBB1,HTRA1
lightyellow	28	GO Biological Process	negative regulation of growth	3	17	107	13178	0.000326	1	21.7339	TSC2,APBB1,HTRA1
lightyellow	28	GO Biological Process	beta-amyloid metabolism	2	17	26	13178	0.0005	1	59.629	APBB1,HTRA1
lightyellow	28	KEGG Pathways	Insulin signaling pathway	3	17	134	13178	0.00063	1	17.3547	FRAP1,TSC2,PTPRF
lightyellow	28	GO Biological Process	glycoprotein catabolism	2	17	35	13178	0.000909	1	44.2958	APBB1,HTRA1
magenta	89	GO Cellular Component	perinuclear region	3	53	50	13178	0.00105	1	14.9185	HMGB2,ATXN10,RAB14
magenta	89	GO Cellular Component	clathrin-coated endocytic vesicle	2	53	13	13178	0.0012	1	38.2525	HIP1,AAK1
magenta	89	GO Biological Process	RNA splicing	5	53	231	13178	0.00229	1	5.38185	LSM1,MAGOH,KHDRBS1,RBM16,DHX57
magenta	89	GO Cellular Component	cytosol	9	53	743	13178	0.0026	1	3.01181	DNM1,PSMB6,TPP2,HMGB2,COPS6,RAB14,RNPEP,VPS33A,SPG3A
magenta	89	GO Molecular Function	clathrin binding	2	53	20	13178	0.00288	1	24.8642	HIP1,AAK1
magenta	89	KEGG Pathways	Nitrogen metabolism	2	53	24	13178	0.00414	1	20.7201	ASNS,CA2
magenta	89	GO Cellular Component	peroxisomal membrane	2	53	25	13178	0.00449	1	19.8913	PEX19,PXMP2
magenta	89	GO Molecular Function	DNA bending activity	2	53	26	13178	0.00485	1	19.1263	HMGB2,HMGB3
midnightblue	52	GO Cellular Component	histone deacetylase complex	4	25	47	13178	1.7e-06	0.23	44.8613	HDAC1,HDAC2,ARID1A,GATAD2A
midnightblue	52	GO Cellular Component	SWI/SNF complex	3	25	18	13178	4.83e-06	0.65	87.8533	HDAC1,HDAC2,ARID1A
midnightblue	52	GO Cellular Component	Sin3 complex	3	25	22	13178	9.07e-06	1	71.88	HDAC1,HDAC2,ARID1A
midnightblue	52	GO Cellular Component	chromatin silencing complex	3	25	24	13178	1.19e-05	1	65.89	HDAC1,HDAC2,ARID1A
midnightblue	52	GO Cellular Component	NuRD complex	2	25	4	13178	2.07e-05	1	263.56	HDAC2,GATAD2A
midnightblue	52	GO Cellular Component	chaperonin-containing T-complex	2	25	5	13178	3.44e-05	1	210.848	CCT7,CCT8
midnightblue	52	GO Molecular Function	hydrolase activity, acting on carbon-nitrogen (but not peptide) bonds	4	25	103	13178	3.92e-05	1	20.4707	HDAC1,HDAC2,AMPD2,CRMP1
midnightblue	52	GO Biological Process	regulation of gene expression, epigenetic	4	25	108	13178	4.73e-05	1	19.523	HDAC1,HDAC2,ARID1A,GATAD2A
midnightblue	52	GO Cellular Component	chromatin remodeling complex	3	25	58	13178	0.000174	1	27.2648	HDAC1,HDAC2,ARID1A
midnightblue	52	GO Biological Process	methylation-dependent chromatin silencing	2	25	11	13178	0.000188	1	95.84	HDAC1,HDAC2
peru	24	KEGG Pathways	Gap junction	3	17	96	13178	0.000237	1	24.2243	GNA11,TUBA8,TUBB2A
peru	24	GeneGo Pathways	Parkin disorder under Parkinson's disease	2	17	41	13178	0.00125	1	37.8135	TUBA8,TUBB2A
peru	24	GeneGo Pathways	Role of Parkin in the Ubiquitin-Proteasomal Pathway	2	17	41	13178	0.00125	1	37.8135	TUBA8,TUBB2A
peru	24	GeneGo Pathways	TCR and CD28 costimulation in activation of NF-kB	2	17	41	13178	0.00125	1	37.8135	TUBA8,TUBB2A
peru	24	GO Molecular Function	chaperone binding	2	17	48	13178	0.00171	1	32.299	TBCD,DNAJB2
peru	24	GO Biological Process	microtubule-based process	3	17	222	13178	0.00269	1	10.4754	TUBA8,TUBB2A,TBCD
peru	24	GO Biological Process	cytoskeleton organization and biogenesis	5	17	859	13178	0.00372	1	4.51209	PAK2,TUBA8,TUBB2A,ADD1,TBCD
peru	24	GO Molecular Function	protein-tyrosine kinase activity	3	17	256	13178	0.00403	1	9.0841	PAK2,DDR1,STK4
pink	94	GO Biological Process	intracellular transport	11	42	917	13178	0.000101	1	3.76377	FXR1,NUP54,NUPL1,SLC25A22,DST,ANXA7,SORT1,GGA2,STX12,VPS28,SNX3
pink	94	GO Biological Process	establishment of cellular localization	11	42	934	13178	0.000119	1	3.69527	FXR1,NUP54,NUPL1,SLC25A22,DST,ANXA7,SORT1,GGA2,STX12,VPS28,SNX3
pink	94	GO Biological Process	cellular localization	11	42	938	13178	0.000124	1	3.67951	FXR1,NUP54,NUPL1,SLC25A22,DST,ANXA7,SORT1,GGA2,STX12,VPS28,SNX3
pink	94	GO Biological Process	vesicle-mediated transport	10	42	790	13178	0.000144	1	3.97167	SPTBN2,CASK,ANXA7,SORT1,GGA2,STX12,VPS28,SNX3,CKAP4,DNM1L
pink	94	GO Biological Process	endosome transport	4	42	94	13178	0.000221	1	13.3516	GGA2,STX12,VPS28,SNX3
pink	94	GO Biological Process	endosome organization and biogenesis	4	42	103	13178	0.000314	1	12.1849	GGA2,STX12,VPS28,SNX3
pink	94	GO Biological Process	regulation of proteolysis and peptidolysis	3	42	45	13178	0.000389	1	20.9175	GSK3B,PSMF1,CKAP4
pink	94	GO Biological Process	SMAD protein heteromerization	2	42	10	13178	0.000439	1	62.7524	SMAD2,SMAD3
pink	94	GO Cellular Component	microtubule associated complex	4	42	132	13178	0.000802	1	9.50794	SPTBN2,DST,SMAD2,SMAD3
pink	94	GO Biological Process	vesicle targeting	2	42	18	13178	0.00147	1	34.8624	SORT1,STX12
purple	64	GO Biological Process	Rac protein signal transduction	5	52	94	13178	3.31e-05	1	13.48	HRAS,PIP5K1A,CXCR4,DOCK1,ARHGEF2
purple	64	GO Cellular Component	coated membrane	4	52	60	13178	8.93e-05	1	16.8949	COPE,SEC24B,LRP1,NCALD
purple	64	GO Cellular Component	membrane coat	4	52	60	13178	8.93e-05	1	16.8949	COPE,SEC24B,LRP1,NCALD
purple	64	GO Biological Process	body morphogenesis	2	52	6	13178	0.000227	1	84.4744	SF3B2,DNAJC13
purple	64	GO Cellular Component	adherens junction	4	52	108	13178	0.000854	1	9.38604	DOCK1,ENAH,CTNND1,RAVER1
purple	64	GO Biological Process	vesicle-mediated transport	10	52	790	13178	0.000899	1	3.20789	GNAI2,CXCR4,DOCK1,COPE,SNX1,DNAJC13,SEC24B,RAB21,LRP1,NCALD
purple	64	GeneGo Pathways	CXCR4 signaling pathway	3	52	50	13178	0.000997	1	15.2054	HRAS,GNAI2,CXCR4
purple	64	KEGG Pathways	Tight junction	4	52	115	13178	0.00108	1	8.81472	PPP2CB,HRAS,GNAI2,TJP2
purple	64	GO Biological Process	ATP hydrolysis coupled proton transport	2	52	13	13178	0.00116	1	38.9882	ATP5J2,ATP1A3
purple	64	GO Cellular Component	vesicle coat	3	52	53	13178	0.00118	1	14.3447	COPE,SEC24B,NCALD
red	96	GO Biological Process	Golgi vesicle transport	5	54	125	13178	0.000155	1	9.76148	STX7,COPB2,ARF4,GORASP2,GOLGB1
red	96	GO Molecular Function	phosphoprotein amino acid binding	2	54	6	13178	0.000245	1	81.3457	STAT1,PIN1
red	96	GO Biological Process	vesicle-mediated transport	11	54	790	13178	0.000299	1	3.39798	STX7,COPB2,EHD1,DNAJC13,ARF4,WDR44,GORASP2,GOLGB1,KTN1,SNX27,NCALD
red	96	GO Molecular Function	hematopoietin/interferon-class (D200-domain) cytokine receptor signal transducer activity	2	54	7	13178	0.000342	1	69.7249	STAT1,STAT3
red	96	GO Molecular Function	phosphoprotein binding	2	54	11	13178	0.000885	1	44.3704	STAT1,PIN1
red	96	GeneGo Pathways	MAPK - Cascade. Part IV, Map 3 Nuclear Function Of p38-MAPK	3	54	49	13178	0.00105	1	14.941	STAT1,STAT3,EIF4E
red	96	GO Biological Process	intracellular transport	11	54	917	13178	0.00105	1	2.92738	STAT1,STX7,PPP1R8,COPB2,RANBP3,THOC1,ARF4,SEC63,GORASP2,GOLGB1,KTN1
red	96	GO Biological Process	establishment of cellular localization	11	54	934	13178	0.00122	1	2.8741	STAT1,STX7,PPP1R8,COPB2,RANBP3,THOC1,ARF4,SEC63,GORASP2,GOLGB1,KTN1
red	96	GO Biological Process	cellular localization	11	54	938	13178	0.00126	1	2.86184	STAT1,STX7,PPP1R8,COPB2,RANBP3,THOC1,ARF4,SEC63,GORASP2,GOLGB1,KTN1
red	96	GO Molecular Function	translation initiation factor activity	3	54	60	13178	0.00189	1	12.2019	EIF4E,EIF3S7,WDR44
salmon	60	GO Cellular Component	exocyst	2	29	6	13178	6.98e-05	1	151.471	EXOC7,EXOC1
salmon	60	GO Cellular Component	cell-cell adherens junction	2	29	21	13178	0.000957	1	43.2775	CTNNB1,SORBS1
salmon	60	GO Biological Process	cell-matrix adhesion	4	29	205	13178	0.000996	1	8.86661	ITGA7,LAT,SORBS1,MRC2
salmon	60	GO Biological Process	cell-substrate adhesion	4	29	209	13178	0.00107	1	8.69691	ITGA7,LAT,SORBS1,MRC2
salmon	60	GO Molecular Function	deaminase activity	2	29	23	13178	0.00115	1	39.5142	DCTD,GNPDA1
salmon	60	GO Biological Process	vesicle-mediated transport	7	29	790	13178	0.00132	1	4.02645	KRAS,HGS,MRC2,AHSA1,EXOC7,SEC24C,EXOC1
salmon	60	GO Cellular Component	adherens junction	3	29	108	13178	0.00168	1	12.6226	CTNNB1,SORBS1,ENAH
salmon	60	GO Cellular Component	cell cortex	2	29	37	13178	0.00297	1	24.5629	EXOC7,EXOC1
salmon	60	KEGG Pathways	Insulin signaling pathway	3	29	134	13178	0.0031	1	10.1734	KRAS,SORBS1,EXOC7
salmon	60	GO Biological Process	Ras protein signal transduction	3	29	136	13178	0.00323	1	10.0238	GTF2I,LAT,KRAS
seashell	21	GO Molecular Function	RNA binding	4	12	687	13178	0.00259	1	6.39398	QKI,HNRPLL,MRPL23,RPL26
seashell	21	GO Cellular Component	large ribosomal subunit	2	12	92	13178	0.00304	1	23.8732	MRPL23,RPL26
seashell	21	GO Biological Process	mitochondrial electron transport, ubiquinol to cytochrome c	1	12	4	13178	0.00364	1	274.542	UQCRB
seashell	21	GO Molecular Function	filamin-A binding	1	12	4	13178	0.00364	1	274.542	INPPL1
seashell	21	GO Biological Process	protein heterooligomerization	1	12	5	13178	0.00455	1	219.633	GTF3C3
seashell	21	GO Molecular Function	filamin binding	1	12	5	13178	0.00455	1	219.633	INPPL1
seashell	21	GO Molecular Function	Pol III transcription termination factor activity	1	12	5	13178	0.00455	1	219.633	GTF3C3
seashell	21	GO Cellular Component	ribonucleoprotein complex	3	12	397	13178	0.00487	1	8.29849	HNRPLL,MRPL23,RPL26
sienna	25	GO Molecular Function	amino acid-polyamine transporter activity	3	16	50	13178	2.78e-05	1	49.4175	SLC1A3,SLC3A2,SLC12A2
sienna	25	GO Molecular Function	polyamine transporter activity	3	16	50	13178	2.78e-05	1	49.4175	SLC1A3,SLC3A2,SLC12A2
sienna	25	GO Molecular Function	amino acid transporter activity	3	16	73	13178	8.67e-05	1	33.8476	SLC1A3,SLC3A2,SLC12A2
sienna	25	GO Biological Process	amino acid transport	3	16	80	13178	0.000114	1	30.8859	SLC1A3,SLC3A2,SLC12A2
sienna	25	GO Molecular Function	amine transporter activity	3	16	96	13178	0.000196	1	25.7383	SLC1A3,SLC3A2,SLC12A2
sienna	25	GO Biological Process	amine transport	3	16	99	13178	0.000215	1	24.9583	SLC1A3,SLC3A2,SLC12A2
sienna	25	GO Molecular Function	nucleotidyltransferase activity	3	16	111	13178	0.000301	1	22.2601	PCYT1A,POLR2E,DKC1
sienna	25	GO Molecular Function	carboxylic acid transporter activity	3	16	114	13178	0.000325	1	21.6743	SLC1A3,SLC3A2,SLC12A2
sienna	25	GO Molecular Function	organic acid transporter activity	3	16	121	13178	0.000388	1	20.4205	SLC1A3,SLC3A2,SLC12A2
sienna	25	GO Biological Process	carboxylic acid transport	3	16	126	13178	0.000436	1	19.6101	SLC1A3,SLC3A2,SLC12A2
tan	61	GO Cellular Component	GPI-anchor transamidase complex	2	50	4	13178	8.42e-05	1	131.78	PIGS,GPAA1
tan	61	GO Molecular Function	GPI-anchor transamidase activity	2	50	4	13178	8.42e-05	1	131.78	PIGS,GPAA1
tan	61	GO Cellular Component	endomembrane system	9	50	526	13178	0.000139	1	4.50958	RPN2,NUP62,TPR,PIGS,CCS,EXOC7,TNPO3,UNC84B,GPAA1
tan	61	GO Molecular Function	RNA binding	10	50	687	13178	0.000214	1	3.83639	MYEF2,SRP14,SUPT6H,HNRPA2B1,PRKRA,FIP1L1,PRPF8,PTBP2,CIRBP,TROVE2
tan	61	GO Cellular Component	nuclear membrane	6	50	269	13178	0.000512	1	5.87866	NUP62,TPR,CCS,EXOC7,TNPO3,UNC84B
tan	61	GO Cellular Component	organelle membrane	10	50	778	13178	0.000577	1	3.38766	NDUFB9,RPN2,NUP62,TPR,PIGS,CCS,EXOC7,TNPO3,UNC84B,GPAA1
tan	61	GO Biological Process	establishment of cellular localization	11	50	934	13178	0.000616	1	3.10403	STAT1,GDI1,NUP62,TPR,TCOF1,CCS,EXOC7,TNPO3,UNC84B,KIF5B,SRP14
tan	61	GO Molecular Function	structural constituent of nuclear pore	2	50	10	13178	0.000623	1	52.712	NUP62,TPR
tan	61	GO Biological Process	cellular localization	11	50	938	13178	0.000638	1	3.09079	STAT1,GDI1,NUP62,TPR,TCOF1,CCS,EXOC7,TNPO3,UNC84B,KIF5B,SRP14
tan	61	GO Molecular Function	phosphoprotein binding	2	50	11	13178	0.000759	1	47.92	STAT1,SUPT6H
turquoise	801	GO Molecular Function	RNA binding	82	464	687	13178	3.47e-23	4.6e-18	3.38991	ACO2,EIF2AK2,GAPDH,EIF2S3,EIF2S2,TYMS,PSMA1,CALR,RAE1,EIF3S4,DYNLL1,AARS,DARS,EIF5A,PAIP2,PSIP1,TIA1,EWSR1,SYNCRIP,LRPPRC,USP39,SKIV2L2,HNRPD,HNRPL,EXOSC10,DYNLL2,MCTS1,NOL5A,HNRPUL1,DHX9,PTBP1,U2AF1,BAT1,SAFB,SFRS1,NCL,NHP2L1,NOL6,SFPQ,HNRPAB,DAZAP1,NSUN2,EIF2C1,RPL17,RBM7,PAPOLA,CPSF6,SF3A1,HNRPA0,LSM4,HNRPH2,PTBP2,SFRS3,SFRS5,SNRPC,SNRPD1,SNRPE,PRPF3,HNRPDL,RPLP2,EEF1A2,EEF1G,BRUNOL6,RPL8,RPL9…
turquoise	801	GO Cellular Component	ribonucleoprotein complex	51	464	397	13178	6.49e-16	8.7e-11	3.64847	NME2,EIF2S3,EIF2S2,PSMA1,EWSR1,SYNCRIP,HNRPD,HNRPL,RPL23,NOL5A,HNRPUL1,DHX9,PTBP1,U2AF1,BAT1,PRPF4B,SAFB,MRPS31,NHP2L1,RPL10A,RPL17,RBM7,SF3A1,HNRPA0,LSM4,GEMIN5,HNRPH2,SFRS3,SNRPC,SNRPD1,SNRPD2,SNRPE,PRPF3,HNRPDL,RPLP2,RPL8,RPL9,RPL15,RPL18,RPL32,RPLP1,MRPL12,RPS2,RPS7,RPS13,RPS24,RPS25,RPL14,SRRM1,HNRPH1,RALY
turquoise	801	GO Biological Process	intracellular transport	79	464	917	13178	5.66e-14	7.6e-09	2.44675	YWHAB,AP2B1,GAPDH,HD,MAP4,FAF1,PSMA7,CALR,KPNA4,RAN,RANBP1,RANBP2,NUP214,ARF5,TLN1,ARF3,RAB1A,AP2M1,RALB,NUP160,RAE1,CFL1,CFL2,RHOA,SLC25A12,SDCBP,DST,CDC37,CD99,PNPT1,EIF5A,TOMM40,ASNA1,PSIP1,SCFD1,ST13,SYNCRIP,LRPPRC,CANX,HSPD1,IGF2R,SKIV2L2,HNRPL,RPL23,ABCF2,NUTF2,SEC23A,NOL5A,TMED10,HNRPUL1,CHMP4B,AP1B1,AP1G1,DHX9,SPG20,TNPO3,GGA1,SLC25A5,SLC25A6,SEC61A1,NRBP1,ARCN1,SAR1B,IPO11,VPS29,PEX14,TM…
turquoise	801	GO Biological Process	establishment of cellular localization	79	464	934	13178	1.51e-13	2e-08	2.40221	YWHAB,AP2B1,GAPDH,HD,MAP4,FAF1,PSMA7,CALR,KPNA4,RAN,RANBP1,RANBP2,NUP214,ARF5,TLN1,ARF3,RAB1A,AP2M1,RALB,NUP160,RAE1,CFL1,CFL2,RHOA,SLC25A12,SDCBP,DST,CDC37,CD99,PNPT1,EIF5A,TOMM40,ASNA1,PSIP1,SCFD1,ST13,SYNCRIP,LRPPRC,CANX,HSPD1,IGF2R,SKIV2L2,HNRPL,RPL23,ABCF2,NUTF2,SEC23A,NOL5A,TMED10,HNRPUL1,CHMP4B,AP1B1,AP1G1,DHX9,SPG20,TNPO3,GGA1,SLC25A5,SLC25A6,SEC61A1,NRBP1,ARCN1,SAR1B,IPO11,VPS29,PEX14,TM…
turquoise	801	GO Biological Process	cellular localization	79	464	938	13178	1.9e-13	2.5e-08	2.39197	YWHAB,AP2B1,GAPDH,HD,MAP4,FAF1,PSMA7,CALR,KPNA4,RAN,RANBP1,RANBP2,NUP214,ARF5,TLN1,ARF3,RAB1A,AP2M1,RALB,NUP160,RAE1,CFL1,CFL2,RHOA,SLC25A12,SDCBP,DST,CDC37,CD99,PNPT1,EIF5A,TOMM40,ASNA1,PSIP1,SCFD1,ST13,SYNCRIP,LRPPRC,CANX,HSPD1,IGF2R,SKIV2L2,HNRPL,RPL23,ABCF2,NUTF2,SEC23A,NOL5A,TMED10,HNRPUL1,CHMP4B,AP1B1,AP1G1,DHX9,SPG20,TNPO3,GGA1,SLC25A5,SLC25A6,SEC61A1,NRBP1,ARCN1,SAR1B,IPO11,VPS29,PEX14,TM…
turquoise	801	GO Biological Process	translation	34	464	225	13178	5.49e-13	7.3e-08	4.29169	NCK1,EIF2AK2,EIF2S3,EIF5,EIF2S2,EIF2B1,EIF2B2,EIF3S10,EIF3S5,EIF3S4,EIF3S3,NACA,AARS,DARS,QARS,RARS,TARS,EIF5A,PAIP2,TIA1,SKIV2L2,HNRPL,PTBP1,GFM1,EIF2C1,RPLP2,TSFM,EEF1A2,EEF1G,BZW2,BRUNOL6,RPL18,RPLP1,BZW1
turquoise	801	GO Molecular Function	cytoskeletal protein binding	55	464	561	13178	4.22e-12	5.6e-07	2.7844	NCK1,WASL,YWHAG,ALDOA,HD,RB1,SPTAN1,ARPC1A,PPP1R12A,MAP4,GMFB,CYFIP1,MYH9,PFN2,TLN1,MYO1B,MARCKSL1,BAIAP2,RAE1,CAP1,CFL1,CFL2,DSTN,CNN3,CTNNA1,CTNNA2,DIAPH1,FLNB,TMOD2,ANXA2,MARCKS,PLS3,SDCBP,FSCN1,DST,VCL,CAPZB,MYO6,COTL1,MAP1LC3B,SLK,NRCAM,FSD1,MSN,ARL8B,DYNLL2,STMN1,DCTN3,CORO1C,DHX9,SPG20,TNKS1BP1,CNN2,EPB41L5,ELAC2
turquoise	801	GeneGo Pathways	Carbohydrates metabolism (brief map)	16	464	54	13178	2.66e-11	3.6e-06	8.41507	DLST,GPI,HK1,LDHB,MDH1,MDH2,OGDH,ACO2,SDHA,SUCLG1,ALDOA,ALDOC,GAPDH,PFKL,PFKP,PGAM1
turquoise	801	GO Cellular Component	cytosol	63	464	743	13178	5.7e-11	7.6e-06	2.40815	DNM1,GRB2,ADH5,MDH1,AKR1A1,IDH1,BCAT1,UROD,CCT2,CCT6A,NME1,NME2,PFKL,PFKP,PGAM1,OGT,EIF2S3,EIF5,PPP1R12A,PSMC5,CALR,RAN,PRDX1,YES1,PFDN5,MARCKS,SDCBP,VCL,MYO6,SH3BGRL3,CYCS,EWSR1,MAP1LC3B,PROSC,UBQLN4,ANXA1,ARL8B,PTGES3,STMN1,RPL23,NUTF2,SEC23A,GGA1,VPS29,EEA1,PHPT1,RPL10A,HSPA4L,RPL17,RPLP2,RPL8,RPL18,RPL32,RPLP1,RPS2,RPS7,RPS13,RPS24,RPS25,RPL14,CRYZ,SPG3A,PEF1
turquoise	801	GO Biological Process	RNA metabolism	54	464	588	13178	8.29e-11	1.1e-05	2.60824	EIF2AK2,PPP1CA,HD,PNPT1,AARS,DARS,QARS,RARS,TARS,PAIP2,PSIP1,TIA1,EWSR1,SYNCRIP,USP39,SKIV2L2,HNRPD,HNRPL,EXOSC10,NOL5A,HNRPUL1,DHX9,PTBP1,U2AF1,BAT1,PRPF4B,SFRS1,NCL,NHP2L1,SFPQ,HNRPAB,NSUN2,RBM7,PAPOLA,CPSF6,SF3A1,HNRPA0,LSM4,GEMIN5,HNRPH2,PTBP2,SFRS3,SFRS5,SNRPC,SNRPD1,SNRPD2,SNRPE,PRPF3,HNRPDL,ELAC2,DDX17,SRRM1,RBPMS,HNRPH1
wheat	23	GO Molecular Function	oxidoreductase activity, acting on paired donors, with oxidation of a pair of donors resulting in the reduction of molecular oxygen to two molecules of water	2	11	5	13178	6.33e-06	0.85	479.2	FADS1,FADS3
wheat	23	GO Biological Process	fatty acid desaturation	2	11	6	13178	9.48e-06	1	399.333	FADS1,FADS3
wheat	23	GeneGo Pathways	Fatty acid synthesis II	2	11	8	13178	1.77e-05	1	299.5	FADS1,FADS3
wheat	23	GeneGo Pathways	Regulation of fatty acid desaturase 2	2	11	8	13178	1.77e-05	1	299.5	FADS1,FADS3
wheat	23	GeneGo Pathways	Unsaturated fatty acid biosynthesis	2	11	8	13178	1.77e-05	1	299.5	FADS1,FADS3
wheat	23	GeneGo Pathways	Fatty Acid Synthesis (brief map)	2	11	19	13178	0.000107	1	126.105	FADS1,FADS3
wheat	23	GeneGo Pathways	Fatty Acid Synthesis (full map)	2	11	19	13178	0.000107	1	126.105	FADS1,FADS3
wheat	23	GeneGo Pathways	Fatty Acid regulation (hepatocytes)	2	11	22	13178	0.000145	1	108.909	FADS1,FADS3
wheat	23	GeneGo Pathways	Fatty Acid regulation (muscle)	2	11	22	13178	0.000145	1	108.909	FADS1,FADS3
wheat	23	GeneGo Pathways	Fatty Acid regulation (keratinocytes)	2	11	23	13178	0.000159	1	104.174	FADS1,FADS3
yellow	171	GO Molecular Function	RNA binding	18	96	687	13178	1.93e-06	0.26	3.59662	ACO2,ATIC,PSMA6,KPNA2,EIF4G1,KARS,CHERP,PNN,NOVA2,STRBP,SRP54,TARDBP,CPSF6,CPSF3,DDX6,RPL3,RPL21,RPL27A
yellow	171	GO Molecular Function	translation factor activity, nucleic acid binding	7	96	106	13178	1.18e-05	1	9.06506	EIF4G1,EEF1A1,TSFM,HBS1L,DDX6,TUFM,BZW1
yellow	171	GO Molecular Function	translation regulator activity	7	96	113	13178	1.8e-05	1	8.5035	EIF4G1,EEF1A1,TSFM,HBS1L,DDX6,TUFM,BZW1
yellow	171	GO Biological Process	translation	9	96	225	13178	3.76e-05	1	5.49083	EIF4G1,EEF1A1,IARS,KARS,TSFM,HBS1L,DDX6,TUFM,BZW1
yellow	171	GeneGo Pathways	A2BR signaling via G-protein beta/gamma dimer. PH-domain proteins activation. (map 2)	7	96	141	13178	7.46e-05	1	6.81486	COX4I1,ALDH2,GPX1,HK1,NDUFS1,ACO2,ATP5C1
yellow	171	GeneGo Pathways	Alcoholism: electron transport and glucose oxidation	7	96	141	13178	7.46e-05	1	6.81486	COX4I1,ALDH2,GPX1,HK1,NDUFS1,ACO2,ATP5C1
yellow	171	GO Biological Process	negative regulation of cell organization and biogenesis	4	96	51	13178	0.000508	1	10.7663	SET,CAPZA1,FSD1,TPT1
yellow	171	GO Biological Process	translational elongation	3	96	23	13178	0.000597	1	17.9049	EEF1A1,TSFM,TUFM
yellow	171	GO Molecular Function	translation elongation factor activity	3	96	23	13178	0.000597	1	17.9049	EEF1A1,TSFM,TUFM
yellow	171	GeneGo Pathways	Regulation of actin cytoskeleton by Rho GTPases	4	96	54	13178	0.000633	1	10.1682	ACTA1,ACTA2,MYL6,PFN1

## Sheet: SIT5 WGCNA module connectivity
SI Table 5. Module assignment and gene connectivity from the gene coexpression network analysis. Genes in each module are sorted in the descendant order of within-module connectivity.
Protein ID	Gene Symbol	Within-Module Connectivity	Module
IPI00478011.2	-	188.189	turquoise
IPI00395998.5	RPL32	170.134	turquoise
IPI00789698.1	PTGES3	158.761	turquoise
IPI00000335.1	HINT2	154.543	turquoise
IPI00027626.3	CCT6A	152.119	turquoise
IPI00794734.1	RPL32	149.663	turquoise
IPI00005589.1	hCG_18290;LOC641856	149.193	turquoise
IPI00789101.1	PTGES3	147.953	turquoise
IPI00414860.6	RPL37A	147.051	turquoise
IPI00015029.1	PTGES3	146.975	turquoise
IPI00644712.4	XRCC6	146.377	turquoise
IPI00465430.5	XRCC6	142.807	turquoise
IPI00604620.3	NCL	141.637	turquoise
IPI00382412.3	BCAT1	141.136	turquoise
IPI00549725.6	PGAM1;hCG_2015269;hCG_2015138	139.063	turquoise
IPI00745518.1	MAP4	138.655	turquoise
IPI00794875.1	PA2G4	138.27	turquoise
IPI00014232.1	ARL6IP1	138.109	turquoise
IPI00299000.5	PA2G4	136.388	turquoise
IPI00328319.8	RBBP4	135.21	turquoise
IPI00848328.1	-	135.105	turquoise
IPI00220642.7	YWHAG	134.883	turquoise
IPI00027497.5	GPI	134.051	turquoise
IPI00020075.4	ABHD10	133.642	turquoise
IPI00220684.1	HNRPD	133.603	turquoise
IPI00028888.1	HNRPD	132.278	turquoise
IPI00827674.1	NCL	131.973	turquoise
IPI00021263.3	YWHAZ	131.622	turquoise
IPI00791573.1	SUGT1	131.548	turquoise
IPI00010796.1	P4HB	131.493	turquoise
IPI00472102.3	HSPD1	130.606	turquoise
IPI00000816.1	YWHAE	130.518	turquoise
IPI00010207.1	UFM1	129.812	turquoise
IPI00453476.2	hCG_2015269	129.668	turquoise
IPI00414127.3	RANBP1	128.915	turquoise
IPI00477342.1	UFM1	128.89	turquoise
IPI00024157.1	FKBP3	128.797	turquoise
IPI00219018.7	GAPDH	128.514	turquoise
IPI00784154.1	HSPD1	128.085	turquoise
IPI00219446.5	PEBP1	127.63	turquoise
IPI00013485.3	RPS2	126.126	turquoise
IPI00796366.1	MYL6	125.066	turquoise
IPI00748360.1	KIAA1797	123.63	turquoise
IPI00479366.1	-	121.803	turquoise
IPI00028109.1	HDPY-30	121.665	turquoise
IPI00013415.1	RPS7	121.408	turquoise
IPI00219452.1	ACOT7	121.119	turquoise
IPI00215948.4	CTNNA1	120.383	turquoise
IPI00019495.1	DYNLT1	120.372	turquoise
IPI00550682.1	GRHPR	120.347	turquoise
IPI00304409.3	CARHSP1	120.075	turquoise
IPI00449263.1	ANP32A	119.53	turquoise
IPI00015897.2	CHORDC1	119.129	turquoise
IPI00151462.3	KRTHB5	118.946	turquoise
IPI00479503.1	DYNLT1	117.487	turquoise
IPI00291006.1	MDH2	116.908	turquoise
IPI00030363.1	ACAT1	115.772	turquoise
IPI00797001.1	MYL6	115.545	turquoise
IPI00740757.1	hCG_1640785	115.522	turquoise
IPI00002203.6	BCCIP	114.593	turquoise
IPI00000874.1	PRDX1	113.953	turquoise
IPI00828150.1	SUGT1	113.89	turquoise
IPI00645329.1	RBBP4	113.571	turquoise
IPI00744444.1	MYL6	113.285	turquoise
IPI00020599.1	CALR	113.017	turquoise
IPI00012750.3	RPS25	112.435	turquoise
IPI00020984.1	CANX	112.4	turquoise
IPI00220487.4	ATP5H	112.175	turquoise
IPI00396171.3	MAP4	111.539	turquoise
IPI00220482.8	MAP1LC3B	110.951	turquoise
IPI00478694.1	-	109.96	turquoise
IPI00027834.3	HNRPL	109.444	turquoise
IPI00018873.1	PBEF1	109.101	turquoise
IPI00024364.2	TNPO1	109.082	turquoise
IPI00003949.1	UBE2N	108.975	turquoise
IPI00472879.3	-	108.427	turquoise
IPI00218782.2	CAPZB	108.317	turquoise
IPI00012011.6	CFL1	107.599	turquoise
IPI00219217.3	LDHB	107.538	turquoise
IPI00827700.1	-	106.781	turquoise
IPI00020956.1	HDGF	106.137	turquoise
IPI00743775.1	CCDC47	106.114	turquoise
IPI00018140.3	SYNCRIP	105.618	turquoise
IPI00294536.1	STRAP	104.437	turquoise
IPI00040897.1	LOC119358	103.759	turquoise
IPI00742805.1	RPL23	102.872	turquoise
IPI00010153.5	RPL23	102.57	turquoise
IPI00012998.2	CPSF6	102.467	turquoise
IPI00015954.1	SAR1A	102.416	turquoise
IPI00795408.1	RPL23	102.391	turquoise
IPI00791920.1	RPL23	102.294	turquoise
IPI00010415.2	ACOT7	102.019	turquoise
IPI00170692.4	VAPA	101.594	turquoise
IPI00642256.1	CAPZB	101.165	turquoise
IPI00646512.1	RBBP7	100.005	turquoise
IPI00291005.8	MDH1	99.8358	turquoise
IPI00647720.1	SRRM1	98.7958	turquoise
IPI00024642.2	CCDC47	98.6905	turquoise
IPI00219301.7	MARCKS	98.4233	turquoise
IPI00335168.9	MYL6	96.1634	turquoise
IPI00301489.3	UROD	95.8205	turquoise
IPI00396970.2	C20orf44	95.45	turquoise
IPI00647126.1	CPSF6	95.132	turquoise
IPI00619900.2	AP2M1	95.1264	turquoise
IPI00844050.1	C20orf44	94.1378	turquoise
IPI00301364.3	SKP1A	94.118	turquoise
IPI00025346.3	PEX14	94.0195	turquoise
IPI00030654.1	CPSF6	93.7437	turquoise
IPI00786906.1	BCCIP	93.6993	turquoise
IPI00290279.1	ADK	93.1713	turquoise
IPI00385021.1	C20orf44	93.1484	turquoise
IPI00844417.1	BTF3L4	92.6309	turquoise
IPI00789155.1	CALU	91.3237	turquoise
IPI00068254.1	BCCIP	91.0682	turquoise
IPI00395865.4	RBBP7	90.9626	turquoise
IPI00027500.1	RHOA	90.5105	turquoise
IPI00220152.2	BCCIP	90.3429	turquoise
IPI00026904.1	ADSL	90.1032	turquoise
IPI00219889.2	C20orf44	89.8164	turquoise
IPI00219890.2	C20orf44	89.7483	turquoise
IPI00514207.2	C20orf44	89.7407	turquoise
IPI00412792.2	BTF3L4	89.6462	turquoise
IPI00186338.1	LOC645870	88.5655	turquoise
IPI00746165.2	WDR1	88.0527	turquoise
IPI00152900.1	LZIC	87.9783	turquoise
IPI00843871.1	MTR	87.5787	turquoise
IPI00022256.3	AP2M1	87.5624	turquoise
IPI00646304.4	PPIB	87.5499	turquoise
IPI00395769.2	ATP5C1	87.3857	turquoise
IPI00647507.1	FKBP1A	86.7672	turquoise
IPI00018146.1	YWHAQ	86.472	turquoise
IPI00514287.1	C20orf44	85.4114	turquoise
IPI00023785.6	DDX17	85.1617	turquoise
IPI00743284.1	MTR	84.8194	turquoise
IPI00412987.8	GMFB	84.7996	turquoise
IPI00550032.1	LOC653232;RPL15	84.7139	turquoise
IPI00478208.2	hCG_2004593;LOC650327	84.4658	turquoise
IPI00332499.1	NASP	83.9963	turquoise
IPI00514874.1	hCG_22804	83.3921	turquoise
IPI00234368.1	ADK	83.1046	turquoise
IPI00375511.5	RPL15	82.989	turquoise
IPI00328293.2	SRRM1	82.9866	turquoise
IPI00550900.1	TPT1	82.757	turquoise
IPI00006684.3	API5	82.6434	turquoise
IPI00024175.3	PSMA7	82.5429	turquoise
IPI00032826.1	ST13	82.5001	turquoise
IPI00003815.3	ARHGDIA	82.0218	turquoise
IPI00641181.5	MARCKSL1	81.9134	turquoise
IPI00798400.1	EIF4G1	81.8365	turquoise
IPI00479191.2	HNRPH1	81.3934	turquoise
IPI00009822.1	SRP54	80.8491	turquoise
IPI00549557.2	GMFB	80.7322	turquoise
IPI00014537.3	CALU	80.414	turquoise
IPI00299507.6	NCAPH	80.2519	turquoise
IPI00018522.3	PRMT1	80.2088	turquoise
IPI00010740.1	SFPQ	80.0239	turquoise
IPI00645702.1	CTPS2	79.3495	turquoise
IPI00299024.9	BASP1	78.5484	turquoise
IPI00011274.3	HNRPDL	78.2892	turquoise
IPI00006211.4	VAPB	78.1751	turquoise
IPI00008527.3	RPLP1	77.8884	turquoise
IPI00219451.1	ACOT7	77.0301	turquoise
IPI00010201.4	-	77.0009	turquoise
IPI00013981.4	YES1	76.8927	turquoise
IPI00829779.1	BRUNOL6	76.2102	turquoise
IPI00021983.1	NCSTN	75.803	turquoise
IPI00008529.1	RPLP2	75.5376	turquoise
IPI00026087.1	BANF1	75.1105	turquoise
IPI00027448.3	ATP5L	74.9296	turquoise
IPI00843876.1	TNPO1	74.5401	turquoise
IPI00301434.4	BOLA2B;BOLA2	74.4955	turquoise
IPI00005490.1	GOLPH3	73.8576	turquoise
IPI00794746.1	RPL7	73.784	turquoise
IPI00470528.5	RPL15	73.5124	turquoise
IPI00027851.1	HEXA	72.9625	turquoise
IPI00555572.1	API5	72.6784	turquoise
IPI00413778.7	FKBP1A	72.6354	turquoise
IPI00397730.3	PPP1R12A	72.5031	turquoise
IPI00789605.1	MYL6	72.4723	turquoise
IPI00023530.6	CDK5	72.43	turquoise
IPI00014197.2	CDV3	72.3976	turquoise
IPI00375688.1	NCSTN	71.9365	turquoise
IPI00796199.1	HNRPL	71.5391	turquoise
IPI00154473.4	GFM1	71.5296	turquoise
IPI00221001.1	BIN1	71.5027	turquoise
IPI00298547.3	PARK7	71.2392	turquoise
IPI00291544.3	SQLE	70.9519	turquoise
IPI00022744.5	CSE1L	70.9376	turquoise
IPI00827508.1	RPL10A	70.8592	turquoise
IPI00477734.1	YES1	70.7737	turquoise
IPI00002649.2	PNN	70.7667	turquoise
IPI00059242.3	SYAP1	70.5454	turquoise
IPI00290738.4	PICALM	70.4738	turquoise
IPI00216184.3	PICALM	70.0648	turquoise
IPI00783932.2	GFM1	69.9768	turquoise
IPI00183002.6	PPP1R12A	69.7918	turquoise
IPI00604624.1	NIF3L1	69.7747	turquoise
IPI00010810.1	ETFA	69.7638	turquoise
IPI00009328.4	EIF4A3	69.6593	turquoise
IPI00798278.1	CDV3	69.6439	turquoise
IPI00479262.2	EIF4G1	69.4769	turquoise
IPI00031691.1	RPL9	69.342	turquoise
IPI00022648.2	EIF5	69.0781	turquoise
IPI00412579.6	RPL10A	68.9813	turquoise
IPI00844154.1	CTPS2	68.9366	turquoise
IPI00790795.1	GFM1	68.5457	turquoise
IPI00180954.4	CIRBP	68.3135	turquoise
IPI00645194.1	ITGB1	68.1847	turquoise
IPI00790569.1	RPL15	67.7461	turquoise
IPI00017963.1	SNRPD2	67.6802	turquoise
IPI00791437.1	PSMD8	67.5195	turquoise
IPI00150961.2	CAPRIN1	67.2744	turquoise
IPI00216682.5	CNN3	67.0031	turquoise
IPI00018783.1	ITPA	66.542	turquoise
IPI00449909.1	ARHGEF7	66.3172	turquoise
IPI00294242.2	MRPS31	66.2317	turquoise
IPI00395680.2	BIN1	66.0012	turquoise
IPI00014235.3	RAB3GAP1	65.9082	turquoise
IPI00413191.2	PPP1R12A	65.8994	turquoise
IPI00220770.2	DCTN6	65.7394	turquoise
IPI00179953.2	NASP	64.9815	turquoise
IPI00220999.3	BIN1	64.8347	turquoise
IPI00016346.1	PROSC	64.745	turquoise
IPI00220998.1	BIN1	64.4752	turquoise
IPI00478758.1	C10orf119	64.4541	turquoise
IPI00844578.1	DHX9	64.3705	turquoise
IPI00607808.2	FNBP1L	64.1121	turquoise
IPI00023322.1	DPF2	64.1011	turquoise
IPI00396485.3	EEF1A1	63.9363	turquoise
IPI00742893.1	ARHGEF7	63.3841	turquoise
IPI00395748.2	ACOT7	63.3456	turquoise
IPI00783872.1	CAPRIN1	63.0594	turquoise
IPI00784459.1	CFL1	62.9219	turquoise
IPI00329733.2	BIN1	62.7406	turquoise
IPI00418262.4	ALDOC	62.597	turquoise
IPI00215884.4	SFRS1	62.2454	turquoise
IPI00220587.1	BIN1	62.21	turquoise
IPI00220996.1	BIN1	61.6126	turquoise
IPI00759832.1	YWHAB	61.5837	turquoise
IPI00797614.1	FDPS	61.4968	turquoise
IPI00302436.6	HDHD1A	61.2488	turquoise
IPI00005537.2	MRPL12	61.0126	turquoise
IPI00009943.2	TPT1	60.8556	turquoise
IPI00216318.5	YWHAB	60.7857	turquoise
IPI00186966.3	BIN1	60.7591	turquoise
IPI00024919.3	PRDX3	60.3572	turquoise
IPI00219953.5	CMPK	59.6179	turquoise
IPI00220365.5	EIF4G1	59.5929	turquoise
IPI00386520.2	UBE2L6	59.4173	turquoise
IPI00470438.3	C1orf77	59.0477	turquoise
IPI00654777.2	EIF3S5	58.6882	turquoise
IPI00015964.4	GAP43	58.6217	turquoise
IPI00759715.1	FH	58.3614	turquoise
IPI00786980.1	PRPF40A	58.3539	turquoise
IPI00003438.2	DNAJC8	58.254	turquoise
IPI00644171.1	hCG_39912	58.1997	turquoise
IPI00220997.1	BIN1	57.843	turquoise
IPI00018352.1	UCHL1	57.1626	turquoise
IPI00011937.1	PRDX4	57.1598	turquoise
IPI00449908.6	ARHGEF7	56.7251	turquoise
IPI00552546.1	C10orf119	56.6258	turquoise
IPI00644131.1	MAN2B1	56.4698	turquoise
IPI00719040.1	C1orf77	56.4331	turquoise
IPI00168479.2	APOA1BP	56.36	turquoise
IPI00026105.1	SCP2	56.0744	turquoise
IPI00028718.3	FNBP1L	55.7243	turquoise
IPI00300990.5	C1orf77	55.1875	turquoise
IPI00747052.1	NRD1	55.1544	turquoise
IPI00002270.3	C6orf211	55.0879	turquoise
IPI00220586.1	BIN1	55.0803	turquoise
IPI00791750.1	DCTN6	54.7806	turquoise
IPI00008274.7	CAP1	54.4002	turquoise
IPI00297579.4	CBX3;LOC653972	53.9866	turquoise
IPI00008728.1	CLPX	53.8788	turquoise
IPI00021016.3	TSFM	53.6309	turquoise
IPI00784216.2	PFKL	53.4638	turquoise
IPI00414458.3	C10orf119	53.3311	turquoise
IPI00449049.5	PARP1	53.2711	turquoise
IPI00296053.3	FH	52.9877	turquoise
IPI00552639.2	EIF4G1	52.7107	turquoise
IPI00152695.2	WDR82;TMEM113	52.5216	turquoise
IPI00007019.1	PPIL1	52.403	turquoise
IPI00747510.1	RBM7	52.0104	turquoise
IPI00000792.1	CRYZ	51.9782	turquoise
IPI00012989.2	MAN2B1	51.8734	turquoise
IPI00759560.1	EIF4G1	51.7509	turquoise
IPI00843928.1	NRD1	51.6848	turquoise
IPI00746777.3	ADH5	51.6695	turquoise
IPI00384463.3	EIF4G1	51.6187	turquoise
IPI00478723.3	NRD1	51.5711	turquoise
IPI00020301.1	C7orf24	51.5194	turquoise
IPI00329563.10	UBE2L6	51.4668	turquoise
IPI00291922.2	PSMA5	51.2754	turquoise
IPI00027778.3	NUDT12	51.2249	turquoise
IPI00019376.6	SEPT11	51.1457	turquoise
IPI00017596.3	MAPRE1	50.8646	turquoise
IPI00644245.1	C1orf77	50.825	turquoise
IPI00000690.1	AIFM1	50.7999	turquoise
IPI00742657.2	PFKL	50.7538	turquoise
IPI00243221.2	NRD1	50.2859	turquoise
IPI00449907.1	ARHGEF7	50.2339	turquoise
IPI00374208.2	CAND2	49.9076	turquoise
IPI00847180.1	-	49.6971	turquoise
IPI00299977.1	PHPT1	49.5339	turquoise
IPI00742905.1	DHX9	49.218	turquoise
IPI00376005.2	EIF5A	49.2025	turquoise
IPI00332371.9	PFKL	49.1993	turquoise
IPI00383573.1	SEPT5	49.0643	turquoise
IPI00795990.1	TJP1	48.835	turquoise
IPI00555744.6	RPL14	48.7972	turquoise
IPI00220014.2	IDI1	48.635	turquoise
IPI00382516.5	PRMT1	48.4087	turquoise
IPI00215734.2	PRMT1	48.24	turquoise
IPI00382696.1	FLNB	48.1878	turquoise
IPI00032158.3	NARG1	47.995	turquoise
IPI00003923.1	UMPS	47.9276	turquoise
IPI00021187.4	RUVBL1	47.8642	turquoise
IPI00157908.4	AIFM1	47.806	turquoise
IPI00019407.1	NSDHL	47.5895	turquoise
IPI00398135.2	hCG_21078	47.465	turquoise
IPI00027705.2	PRIM2	47.413	turquoise
IPI00290416.3	GTPBP9	47.3411	turquoise
IPI00100160.3	CAND1	46.6945	turquoise
IPI00735597.2	hCG_32481	46.5884	turquoise
IPI00101405.1	FDPS	46.5091	turquoise
IPI00216691.5	PFN1	46.4377	turquoise
IPI00792072.1	SEPT5	46.4155	turquoise
IPI00178440.3	EEF1B2	46.2185	turquoise
IPI00550689.3	C22orf28	45.7577	turquoise
IPI00411704.9	EIF5A	45.6246	turquoise
IPI00005969.3	CAPZA1	45.6111	turquoise
IPI00478410.2	ATP5C1	45.4189	turquoise
IPI00029133.4	ATP5F1	45.3566	turquoise
IPI00004860.2	RARS	45.1082	turquoise
IPI00031801.4	CSDA	45.094	turquoise
IPI00738539.5	hCG_32481	45.0642	turquoise
IPI00103732.1	TYMS	44.9441	turquoise
IPI00619924.2	RAP1GDS1	44.9365	turquoise
IPI00017704.3	COTL1	44.5545	turquoise
IPI00037448.3	GRHPR	44.5418	turquoise
IPI00017731.1	SEPT5	44.4185	turquoise
IPI00419258.4	HMGB1	44.0012	turquoise
IPI00015580.3	FNBP1L	43.9954	turquoise
IPI00304596.3	NONO	43.893	turquoise
IPI00005184.1	TRIM24	43.5758	turquoise
IPI00027223.2	IDH1	43.4666	turquoise
IPI00011592.3	DYNC1LI2	43.4084	turquoise
IPI00793912.1	EIF2S2	43.3692	turquoise
IPI00643583.2	DYNLRB1	43.3016	turquoise
IPI00007818.3	CPSF3	43.182	turquoise
IPI00219148.2	CSDA	42.9562	turquoise
IPI00759723.1	RARS	42.786	turquoise
IPI00646028.2	FNBP1L	42.6634	turquoise
IPI00006079.1	BCLAF1	42.52	turquoise
IPI00413324.6	RPL17	42.4286	turquoise
IPI00221000.1	BIN1	42.3762	turquoise
IPI00019927.2	PSMD7	42.3621	turquoise
IPI00026167.3	NHP2L1	42.0838	turquoise
IPI00807364.1	FNBP1L	42.0265	turquoise
IPI00002790.3	SEL1L	41.9833	turquoise
IPI00301263.2	CAD	41.5207	turquoise
IPI00184317.2	TRIM24	41.39	turquoise
IPI00014310.3	CUL1	40.9277	turquoise
IPI00027838.1	RBM4B	40.8303	turquoise
IPI00796024.1	CFL2	40.5031	turquoise
IPI00027255.1	MYL6B;MYL6	40.4207	turquoise
IPI00793677.1	C21orf33	40.3372	turquoise
IPI00414000.5	MEST	40.3344	turquoise
IPI00785096.2	BZW1	40.3274	turquoise
IPI00827619.1	RPL27A	40.2855	turquoise
IPI00337387.3	PRPF40A	40.1606	turquoise
IPI00386189.2	NARG1	39.9984	turquoise
IPI00027443.5	CARS	39.7959	turquoise
IPI00794956.1	SCFD1	39.7425	turquoise
IPI00294398.1	HADH	39.7324	turquoise
IPI00019383.1	GALK1	39.5436	turquoise
IPI00017763.4	NAP1L4	39.4943	turquoise
IPI00396321.1	LRRC59	39.0183	turquoise
IPI00216520.1	ARFIP1	39.0074	turquoise
IPI00024913.2	C21orf33	38.9026	turquoise
IPI00001134.3	RBM7	38.8602	turquoise
IPI00556365.1	CARS	38.5563	turquoise
IPI00554742.1	API5	38.2235	turquoise
IPI00477536.1	FLNB	37.7279	turquoise
IPI00180128.4	BZW1	37.1833	turquoise
IPI00005102.3	SMS	36.9519	turquoise
IPI00011268.2	RALY	36.3919	turquoise
IPI00413344.3	CFL2	36.162	turquoise
IPI00413672.1	BCLAF1	35.96	turquoise
IPI00005719.1	RAB1A	35.9269	turquoise
IPI00456758.4	RPL27A	35.5749	turquoise
IPI00218482.2	C21orf33	35.4835	turquoise
IPI00218993.1	HSPH1	35.2145	turquoise
IPI00472887.3	CKAP5	34.8102	turquoise
IPI00029079.5	GMPS	34.6911	turquoise
IPI00218836.1	DBI	34.6522	turquoise
IPI00400849.2	PICALM	34.516	turquoise
IPI00442171.4	PREPL	34.4503	turquoise
IPI00021258.2	ARFIP1	34.3594	turquoise
IPI00168878.1	TOR1AIP2	34.0162	turquoise
IPI00010182.4	DBI	33.8497	turquoise
IPI00333996.3	TIA1	33.7319	turquoise
IPI00302829.5	RB1	33.4557	turquoise
IPI00028275.1	CKAP5	33.3017	turquoise
IPI00220834.8	XRCC5	33.2536	turquoise
IPI00239077.5	HINT1	33.0918	turquoise
IPI00158625.1	CARS	33.0853	turquoise
IPI00619908.2	PREPL	32.9459	turquoise
IPI00790117.1	NT5C	32.8447	turquoise
IPI00784277.1	C21orf33	32.7528	turquoise
IPI00007146.3	GINS2	32.5668	turquoise
IPI00647366.1	CRYZ	32.5058	turquoise
IPI00514983.3	HSPH1	32.4767	turquoise
IPI00386533.2	EIF4G1	32.3936	turquoise
IPI00027699.2	PSMD10	32.262	turquoise
IPI00796333.1	ALDOA	32.1989	turquoise
IPI00008453.3	CORO1C	31.9079	turquoise
IPI00028307.4	UBE2O	31.8167	turquoise
IPI00003865.1	HSPA8	31.7501	turquoise
IPI00843986.1	SMS	31.2752	turquoise
IPI00031522.2	HADHA	31.0116	turquoise
IPI00815745.1	DBI	30.7294	turquoise
IPI00003565.1	PSMD10	30.4034	turquoise
IPI00329600.3	SCCPDH	30.2172	turquoise
IPI00059279.5	EXOC4	30.1583	turquoise
IPI00030919.3	MAP2K1IP1	29.8765	turquoise
IPI00480131.1	FLNB	29.8688	turquoise
IPI00017617.1	DDX5	29.8598	turquoise
IPI00024502.2	UBQLN4	29.8156	turquoise
IPI00021728.3	EIF2S2	29.645	turquoise
IPI00465439.5	ALDOA	29.6027	turquoise
IPI00025815.2	TARDBP	29.5142	turquoise
IPI00294158.1	BLVRA	29.4956	turquoise
IPI00219077.4	LTA4H	29.3065	turquoise
IPI00017375.2	SEC23A	29.0734	turquoise
IPI00412497.2	DYNLRB1	28.8745	turquoise
IPI00005861.1	PRPF3	28.5621	turquoise
IPI00377152.1	PRPF3	28.4295	turquoise
IPI00009790.1	PFKP	28.3261	turquoise
IPI00032426.1	MEMO1	28.2519	turquoise
IPI00171626.3	AYTL2	27.9662	turquoise
IPI00012578.1	KPNA4	27.7834	turquoise
IPI00297982.7	EIF2S3	27.5797	turquoise
IPI00747497.1	EEF1G	27.3195	turquoise
IPI00789842.1	ELAC2	27.3178	turquoise
IPI00215911.3	APEX1	26.9101	turquoise
IPI00221300.2	EIF2B1	26.7333	turquoise
IPI00783880.1	EIF2B1	26.5464	turquoise
IPI00304589.4	TNKS1BP1	26.3367	turquoise
IPI00011284.1	COMT	26.322	turquoise
IPI00375513.3	COMT	26.322	turquoise
IPI00016832.1	PSMA1	26.1727	turquoise
IPI00328257.4	AP1B1	25.9876	turquoise
IPI00183104.1	PSMD10	25.7953	turquoise
IPI00845507.1	LOC641293	25.7466	turquoise
IPI00413671.1	BCLAF1	25.6076	turquoise
IPI00030320.4	DDX6	25.361	turquoise
IPI00641543.2	ARHGEF7	25.1767	turquoise
IPI00018235.3	PEF1	25.0872	turquoise
IPI00012772.8	RPL8	24.7411	turquoise
IPI00556451.2	ETFB	24.739	turquoise
IPI00298406.3	HADH	24.6048	turquoise
IPI00329583.6	SPATA5	24.5182	turquoise
IPI00398822.1	ELAC2	24.4017	turquoise
IPI00007188.5	SLC25A5	24.3271	turquoise
IPI00335512.1	MAGED4;hCG_32481	24.3124	turquoise
IPI00025086.3	COX5A	24.2138	turquoise
IPI00006034.1	CRIP2	24.1251	turquoise
IPI00219012.4	FYN	24.0987	turquoise
IPI00828189.1	PCMT1	23.6717	turquoise
IPI00220637.5	SARS	23.6619	turquoise
IPI00472442.4	PSMA1	23.4587	turquoise
IPI00216951.2	DARS	23.3814	turquoise
IPI00215919.5	ARF5	23.0417	turquoise
IPI00411680.8	PCMT1	22.7436	turquoise
IPI00002214.1	KPNA2	22.7414	turquoise
IPI00305152.6	SEC31A	22.6503	turquoise
IPI00746182.2	SEC31A	22.6503	turquoise
IPI00334190.4	STOML2	22.5814	turquoise
IPI00003362.2	HSPA5	22.3205	turquoise
IPI00019269.3	WDR61	22.287	turquoise
IPI00072044.3	C11orf54	22.1464	turquoise
IPI00294955.3	LSM4	22.0998	turquoise
IPI00299149.1	SUMO2	22.0157	turquoise
IPI00178431.11	RECQL	21.9956	turquoise
IPI00827762.1	ACSS2	21.9633	turquoise
IPI00232571.1	GPC4	21.8424	turquoise
IPI00293088.4	GAA	21.7259	turquoise
IPI00023748.3	NACA	21.4766	turquoise
IPI00398718.6	MLLT4	21.4667	turquoise
IPI00788010.1	LOC730700;RPL21;LOC728501	21.4462	turquoise
IPI00746352.1	SH3BGRL3	21.2614	turquoise
IPI00816461.1	MYO6	21.2138	turquoise
IPI00027032.1	LYPLA2	21.0588	turquoise
IPI00026689.4	CDC2	21.0188	turquoise
IPI00070643.6	FAF1	20.9596	turquoise
IPI00844032.1	FAF1	20.9596	turquoise
IPI00797126.1	NACA	20.7729	turquoise
IPI00847752.1	RALY	20.7232	turquoise
IPI00098902.4	OGDH	20.5338	turquoise
IPI00515103.2	SEC31A	20.3903	turquoise
IPI00297211.1	SMARCA5	20.2985	turquoise
IPI00736859.1	HNRPUL1	20.2072	turquoise
IPI00023542.6	TMED9	20.1908	turquoise
IPI00216044.1	RALY	20.1903	turquoise
IPI00218466.6	SEC61A1	20.1695	turquoise
IPI00299086.3	SDCBP	20.1363	turquoise
IPI00761072.1	C11orf54	20.0951	turquoise
IPI00289499.3	ATIC	19.9384	turquoise
IPI00219783.7	UBE2G1	19.8737	turquoise
IPI00384489.2	AP1B1	19.5283	turquoise
IPI00514587.1	SARS	19.5121	turquoise
IPI00007676.2	HSD17B12	19.3217	turquoise
IPI00140827.3	LOC728825	19.3196	turquoise
IPI00247583.5	RPL21;LOC731567;LOC729402	19.3165	turquoise
IPI00413860.4	STRBP	19.0239	turquoise
IPI00795507.1	SEC31A	18.2761	turquoise
IPI00334587.1	HNRPAB	18.2429	turquoise
IPI00419585.9	PPIAL3;PPIA;LOC654188	18.2212	turquoise
IPI00010320.1	CBX1	18.1427	turquoise
IPI00473047.2	PRKAG1	18.1321	turquoise
IPI00845388.1	DSTN	18.0465	turquoise
IPI00396627.1	ELAC2	17.9562	turquoise
IPI00644231.3	CYFIP1	17.7978	turquoise
IPI00449906.3	ARHGEF7	17.7125	turquoise
IPI00642238.2	HP1BP3	17.6129	turquoise
IPI00396203.6	TBCD	17.5961	turquoise
IPI00619914.2	U2AF1	17.552	turquoise
IPI00759616.1	GBA	17.4632	turquoise
IPI00549564.5	ACSS2	17.3918	turquoise
IPI00023647.4	UBE1L2	17.3323	turquoise
IPI00742926.1	HNRPAB	17.2971	turquoise
IPI00644127.1	IARS	17.1742	turquoise
IPI00004397.1	RALB	17.0647	turquoise
IPI00247439.3	SLK	16.8813	turquoise
IPI00334713.1	HNRPAB	16.8177	turquoise
IPI00419473.5	BTF3	16.6924	turquoise
IPI00293867.7	DDT	16.6609	turquoise
IPI00014053.3	TOMM40	16.58	turquoise
IPI00157734.2	EXOC3	16.2577	turquoise
IPI00010204.1	SFRS3	16.2515	turquoise
IPI00021807.2	GBA	16.1501	turquoise
IPI00001593.1	PRCP	16.0793	turquoise
IPI00011416.2	ECH1	16.0724	turquoise
IPI00641788.1	SNRPC	16.0538	turquoise
IPI00023461.2	MLLT4	16.0528	turquoise
IPI00329773.4	ACSS2	16.0396	turquoise
IPI00759546.1	MLLT4	15.8344	turquoise
IPI00013070.2	HNRPUL1	15.8182	turquoise
IPI00550746.4	NUDC	15.7136	turquoise
IPI00376117.1	TOMM40	15.7042	turquoise
IPI00413730.4	ACSS2	15.6855	turquoise
IPI00215917.3	ARF3	15.6725	turquoise
IPI00829641.1	-	15.6415	turquoise
IPI00011229.1	CTSD	15.5638	turquoise
IPI00215907.1	SFRS7	15.4784	turquoise
IPI00029628.1	RCN2	15.3926	turquoise
IPI00790214.1	RCN2	15.3804	turquoise
IPI00022827.1	SLK	15.3661	turquoise
IPI00219677.4	DERA	15.3461	turquoise
IPI00383163.5	THYN1	15.2943	turquoise
IPI00399307.2	PRCP	14.8425	turquoise
IPI00294630.2	ACSS2	14.6943	turquoise
IPI00004233.2	MKI67	14.6577	turquoise
IPI00009315.6	ACBD3	14.3588	turquoise
IPI00003377.1	SFRS7	13.9376	turquoise
IPI00219365.3	MSN	13.5806	turquoise
IPI00305166.1	SDHA	13.5058	turquoise
IPI00293975.4	GPX1	13.4395	turquoise
IPI00413318.4	PRKAG1	13.4357	turquoise
IPI00017334.1	PHB	13.2707	turquoise
IPI00013881.6	HNRPH1	13.2343	turquoise
IPI00220271.3	AKR1A1	13.113	turquoise
IPI00169434.3	TNRC15	12.9796	turquoise
IPI00786942.1	ALDH7A1	12.9624	turquoise
IPI00006213.2	PCM1	12.9231	turquoise
IPI00795923.1	PCM1	12.9231	turquoise
IPI00167147.1	HNRPUL1	12.8893	turquoise
IPI00008219.1	RAD23A	12.8643	turquoise
IPI00028091.3	ACTR3	12.0439	turquoise
IPI00784233.2	TNRC15	11.5542	turquoise
IPI00005161.3	ARPC2	11.5254	turquoise
IPI00647207.3	FHL1	11.4476	turquoise
IPI00759493.3	SUCLG1	11.2052	turquoise
IPI00396218.2	SCYL2	11.0691	turquoise
IPI00783647.1	HD	10.8297	turquoise
IPI00332419.7	SFRS7	10.7498	turquoise
IPI00002335.1	HD	10.7488	turquoise
IPI00295485.1	HSPA4L	10.7051	turquoise
IPI00165261.6	SCFD1	10.5207	turquoise
IPI00375631.6	ISG15	10.4855	turquoise
IPI00549664.4	TEX10	10.1393	turquoise
IPI00299417.3	THOC5	10.0806	turquoise
IPI00007694.4	PPME1	10.0529	turquoise
IPI00009464.1	EXOSC10	9.95927	turquoise
IPI00005780.3	OGT	9.34802	turquoise
IPI00828021.1	HSPA4L	9.22657	turquoise
IPI00747361.1	AAAS	9.03823	turquoise
IPI00473014.5	DSTN	8.7231	turquoise
IPI00017592.1	LETM1	8.66263	turquoise
IPI00647635.3	TNRC15	8.62521	turquoise
IPI00010706.1	GSS	8.61778	turquoise
IPI00038378.5	ENOPH1	8.46314	turquoise
IPI00001453.2	INA	7.79666	turquoise
IPI00300074.3	FARSB	7.08689	turquoise
IPI00015361.1	PFDN5	6.0153	turquoise
IPI00607591.1	RAP1GDS1	5.54135	turquoise
IPI00018009.2	EDC3	5.3238	turquoise
IPI00473012.1	SEC23IP	73.6415	blue
IPI00007423.1	ANP32B	66.0153	blue
IPI00022597.1	UBE2M	62.6603	blue
IPI00169383.3	PGK1	60.0883	blue
IPI00759824.2	ANP32B	59.921	blue
IPI00479186.5	PKM2	59.3517	blue
IPI00641334.1	CYB5B	58.8026	blue
IPI00430812.4	CNBP	58.6918	blue
IPI00797687.1	TPI1	55.4983	blue
IPI00465248.5	ENO1	55.4663	blue
IPI00299177.4	CECR5	55.0265	blue
IPI00016568.1	AK3L2;AK3L1	54.1957	blue
IPI00791961.1	ARL1	53.8853	blue
IPI00465028.7	TPI1	53.4878	blue
IPI00303954.3	CYB5B	53.2371	blue
IPI00401105.1	hCG_1640785	53.0101	blue
IPI00022314.1	SOD2	52.7357	blue
IPI00647593.2	-	52.3053	blue
IPI00847322.1	SOD2	52.0004	blue
IPI00221111.1	PACSIN2	51.7801	blue
IPI00219358.7	MPI	51.2979	blue
IPI00010800.2	NES	50.4862	blue
IPI00026519.1	PPIF	48.3835	blue
IPI00181717.5	MAT2B	48.1082	blue
IPI00219005.3	FKBP4	47.9412	blue
IPI00010896.3	CLIC1	47.6747	blue
IPI00430813.2	CNBP	47.3774	blue
IPI00011107.2	IDH2	47.2619	blue
IPI00843748.1	VCP	47.1179	blue
IPI00848152.1	CRAT	46.0984	blue
IPI00015018.1	PPA1	45.4768	blue
IPI00337494.7	SLC25A24	44.7264	blue
IPI00024993.4	ECHS1	44.5173	blue
IPI00031420.3	UGDH	44.4895	blue
IPI00479722.1	PSME1	44.361	blue
IPI00014230.1	C1QBP	44.178	blue
IPI00383296.5	HNRPM	44.1127	blue
IPI00215637.5	DDX3X	43.1086	blue
IPI00413641.7	AKR1B1	43.0213	blue
IPI00030179.3	RPL7	42.608	blue
IPI00220403.3	HIST1H2BB	42.4361	blue
IPI00166293.5	HIST3H2BB	42.3391	blue
IPI00515061.3	HIST1H2BJ	42.2796	blue
IPI00003935.6	HIST2H2BE	42.1393	blue
IPI00377082.1	UBE1C	42.0685	blue
IPI00019178.2	PSPH	42.0309	blue
IPI00152785.3	HIST1H2BO	41.5841	blue
IPI00025818.1	GALNT1	41.1727	blue
IPI00026969.4	SEC23IP	40.9591	blue
IPI00032957.1	UBE2I	40.846	blue
IPI00375533.5	UBE1C	40.5479	blue
IPI00472171.2	RPL7	40.4711	blue
IPI00008868.3	MAP1B	40.3106	blue
IPI00027175.1	SRI	40.2156	blue
IPI00011253.3	RPS3	40.2075	blue
IPI00045498.4	HNRPDL	40.1541	blue
IPI00025849.1	ANP32A	39.8084	blue
IPI00412742.1	SLC25A24	39.3531	blue
IPI00847250.1	FASN	39.2297	blue
IPI00177728.3	CNDP2	38.8393	blue
IPI00009958.6	COPS5	38.8088	blue
IPI00024915.2	PRDX5	38.7207	blue
IPI00021290.5	ACLY	38.6611	blue
IPI00018813.4	COPS2	38.628	blue
IPI00018206.3	GOT2	38.0396	blue
IPI00013894.1	STIP1	37.683	blue
IPI00003031.3	ISOC2	37.409	blue
IPI00031461.1	GDI2	36.8254	blue
IPI00742743.1	TP53BP1	36.7824	blue
IPI00339274.5	HIST2H2AC	36.542	blue
IPI00607577.2	SOD2	36.5383	blue
IPI00551022.3	ISOC2	35.528	blue
IPI00171903.2	HNRPM	35.4295	blue
IPI00022774.3	VCP	35.4058	blue
IPI00643920.2	TKT	35.2464	blue
IPI00018534.4	HIST1H2BL	35.1134	blue
IPI00791613.1	TUBA8	35.0489	blue
IPI00026215.1	FEN1	34.8652	blue
IPI00409582.1	PLEKHA5	34.577	blue
IPI00738805.1	LOC645619	34.5604	blue
IPI00328154.4	UBE1C	34.4686	blue
IPI00845282.1	HNRPDL	34.3643	blue
IPI00170786.1	WBP11	34.2902	blue
IPI00017283.2	IARS2	33.9787	blue
IPI00219029.3	GOT1	33.975	blue
IPI00029778.3	TP53BP1	33.9724	blue
IPI00477495.3	H2BFS	33.9338	blue
IPI00414264.2	SRI	33.8949	blue
IPI00219037.5	H2AFX	33.7414	blue
IPI00794461.1	HIST1H2BN	33.6008	blue
IPI00027252.6	PHB2	33.5913	blue
IPI00016457.4	CRAT	33.4839	blue
IPI00419833.7	HIST1H2BK	33.259	blue
IPI00329665.8	HIST2H2BF	33.175	blue
IPI00020101.9	HIST1H2BE;HIST1H2BF;HIST1H2BC;HIST1H2BG;HIST1H2BI	33.079	blue
IPI00816252.1	H2BFS	33.0546	blue
IPI00719084.4	HIST1H2BN	32.9612	blue
IPI00554798.2	HIST1H2BM	32.6848	blue
IPI00003627.1	ACTL6A	32.6738	blue
IPI00011511.1	CECR5	32.6022	blue
IPI00152906.6	HIST1H2BD	32.4997	blue
IPI00759663.1	PRDX5	32.431	blue
IPI00026202.1	RPL18A	31.8249	blue
IPI00216457.7	HIST2H2AA3;HIST2H2AA4	31.6787	blue
IPI00514595.2	CRAT	31.6787	blue
IPI00026154.2	PRKCSH	31.5239	blue
IPI00255316.5	HIST1H2AD	31.4279	blue
IPI00028031.2	ACADVL	31.2927	blue
IPI00169401.2	PLEKHA5	30.9498	blue
IPI00157304.1	SSBP3	30.5806	blue
IPI00003814.1	MAP2K6	30.5727	blue
IPI00793015.1	RAN	30.4531	blue
IPI00658000.2	IGF2BP3	30.3905	blue
IPI00025252.1	PDIA3	30.1439	blue
IPI00216171.3	ENO2	29.9298	blue
IPI00401264.5	TXNDC4	29.7743	blue
IPI00787868.1	LOC731007	29.4162	blue
IPI00788802.1	TKT	29.2808	blue
IPI00789029.1	NAP1L1	29.1203	blue
IPI00081836.3	HIST1H2AH	29.0888	blue
IPI00291764.5	HIST1H2AM;HIST1H2AL;HIST1H2AG;HIST1H2AI;HIST1H2AJ;HIST1H2AK	28.9761	blue
IPI00029515.3	PLEKHA5	28.9547	blue
IPI00304925.5	HSPA1B;HSPA1A	28.912	blue
IPI00847536.1	HSPA1B;HSPA1A	28.912	blue
IPI00305304.3	LASS2	28.9056	blue
IPI00644297.1	SKIV2L	28.8749	blue
IPI00552873.2	HIST1H2AM;HIST1H2AL;HIST1H2AG;HIST1H2AI;HIST1H2AJ;HIST1H2AK	28.5831	blue
IPI00414123.4	CRMP1	28.5815	blue
IPI00023860.1	NAP1L1	28.2947	blue
IPI00298912.7	CORO2B	28.2192	blue
IPI00011876.2	MTAP	28.1898	blue
IPI00023598.2	TUBB4	28.0759	blue
IPI00060031.3	ARL8A	27.9943	blue
IPI00216592.2	HNRPC	27.978	blue
IPI00219757.13	GSTP1	27.0875	blue
IPI00645082.1	SKIV2L	26.8545	blue
IPI00647682.2	TUBB6	26.7285	blue
IPI00021700.3	PCNA	26.6403	blue
IPI00386755.2	ERO1L	26.15	blue
IPI00009032.1	SSB	25.9138	blue
IPI00013774.1	HDAC1	25.2835	blue
IPI00019755.3	GSTO1	24.7788	blue
IPI00845339.1	HSPA1B;HSPA1A	24.1009	blue
IPI00297477.3	SNRPA1	24.0601	blue
IPI00759575.1	GSR	24.0007	blue
IPI00843773.1	RBM39	23.8031	blue
IPI00027350.3	PRDX2	23.5956	blue
IPI00816452.1	MYO6	23.4016	blue
IPI00394665.3	ADAR	23.1052	blue
IPI00394668.1	ADAR	23.1052	blue
IPI00335509.3	DPYSL5	22.8318	blue
IPI00012007.6	AHCY	22.8123	blue
IPI00746030.1	PLCD1	22.2459	blue
IPI00303133.8	HIST1H2BH	22.1079	blue
IPI00215675.1	SSBP3	22.0013	blue
IPI00419373.1	HNRPA3	21.8664	blue
IPI00026216.4	NPEPPS	21.7941	blue
IPI00001676.9	NPLOC4	21.5362	blue
IPI00477313.3	HNRPC	21.4407	blue
IPI00303063.7	SCC-112	21.357	blue
IPI00760588.1	ADAR	21.2706	blue
IPI00472864.2	LOC285053	21.1056	blue
IPI00657708.1	TP53BP1	20.9354	blue
IPI00163505.2	RBM39	20.657	blue
IPI00396651.1	MAGED4	20.3611	blue
IPI00179330.6	UBB;RPS27A;UBC	19.9738	blue
IPI00218693.8	APRT	19.9603	blue
IPI00060144.3	YIF1B	19.7871	blue
IPI00513959.3	RBM39	19.6014	blue
IPI00549970.1	GHITM	19.4304	blue
IPI00023234.3	SAE2	19.3218	blue
IPI00410026.1	LUC7L	19.2844	blue
IPI00736813.1	YIF1B	19.2297	blue
IPI00105598.3	PSMD11	18.886	blue
IPI00008475.1	HMGCS1	18.4044	blue
IPI00844172.1	MYO6	18.1509	blue
IPI00171844.3	COPS4	18.0979	blue
IPI00304483.1	PAIP2	18.0621	blue
IPI00030154.1	PSME1	18.0612	blue
IPI00012102.1	GNS	18.0165	blue
IPI00059264.3	VPS26B	17.955	blue
IPI00549467.3	NIT2	17.9206	blue
IPI00215801.1	RBM39	17.7437	blue
IPI00794091.1	RPL23	17.6329	blue
IPI00186290.6	EEF2	17.5867	blue
IPI00011913.1	HNRPA0	17.3481	blue
IPI00333776.4	NRCAM	17.2615	blue
IPI00018871.1	ARL8B	17.0503	blue
IPI00333383.2	AP2B1	17.0465	blue
IPI00005198.2	ILF2	16.963	blue
IPI00005625.2	CTR9	16.9309	blue
IPI00373883.2	RFC5	16.8516	blue
IPI00783655.1	NRCAM	16.778	blue
IPI00333777.4	NRCAM	16.6754	blue
IPI00219622.3	PSMA2	16.5713	blue
IPI00333778.4	NRCAM	16.499	blue
IPI00655818.2	NRCAM	16.499	blue
IPI00218988.4	AK2	16.441	blue
IPI00646289.1	C10orf58	16.2854	blue
IPI00335634.5	PXN	16.0858	blue
IPI00657888.1	GMPPA	16.071	blue
IPI00298105.4	EPHA3	16.0636	blue
IPI00477468.1	CTR9	16.0299	blue
IPI00645078.1	UBE1	16.0116	blue
IPI00031514.1	RFC5	15.8951	blue
IPI00303207.3	ABCE1	15.7949	blue
IPI00375600.6	B3GALTL	15.7766	blue
IPI00296190.4	C10orf58	15.7593	blue
IPI00795751.1	RPL23	15.5737	blue
IPI00743314.2	VDP	15.5582	blue
IPI00247871.1	TCERG1	15.5406	blue
IPI00215901.1	AK2	15.3822	blue
IPI00216260.1	TSFM	15.1938	blue
IPI00004358.4	PYGB	15.1929	blue
IPI00218435.1	PRPF4	14.9156	blue
IPI00220991.2	AP2B1	14.8174	blue
IPI00003406.3	DBN1	14.7341	blue
IPI00784156.1	AP2B1	14.683	blue
IPI00165360.5	MPST	14.659	blue
IPI00745790.1	NRCAM	14.6288	blue
IPI00015894.1	CDC42EP4	14.5757	blue
IPI00290566.1	TCP1	14.5721	blue
IPI00007675.6	DYNC1LI1	14.505	blue
IPI00845493.1	-	14.4981	blue
IPI00646889.1	C10orf58	14.363	blue
IPI00220030.1	PXN	14.3532	blue
IPI00302927.6	CCT4	14.3318	blue
IPI00439415.6	EIF4B	14.3289	blue
IPI00291510.3	IMPDH2	14.0986	blue
IPI00008240.2	MARS	14.0666	blue
IPI00415032.2	NRCAM	13.9048	blue
IPI00220031.1	PXN	13.7447	blue
IPI00002535.2	FKBP2	13.7345	blue
IPI00220739.3	PGRMC1	13.7246	blue
IPI00218343.4	TUBA1C	13.5693	blue
IPI00645383.1	ALG9	13.4967	blue
IPI00020451.2	IMPACT	13.4176	blue
IPI00025974.3	CHMP4B	13.2707	blue
IPI00642390.1	ALG9	13.2056	blue
IPI00150269.1	PRPF4	13.1472	blue
IPI00182728.2	VPS4B	13.1034	blue
IPI00291175.7	VCL	13.0501	blue
IPI00021347.1	UBE2L3	12.8788	blue
IPI00010717.1	MVK	12.8229	blue
IPI00744429.1	HP1BP3	12.8144	blue
IPI00744062.1	TCERG1	12.8103	blue
IPI00394758.1	ALDH3A2	12.77	blue
IPI00017726.1	HSD17B10	12.7319	blue
IPI00307162.2	VCL	12.5489	blue
IPI00179026.2	MCTS1	12.5218	blue
IPI00333619.4	ALDH3A2	12.4657	blue
IPI00004968.1	PRPF19	12.1885	blue
IPI00289758.6	CAPN2	12.1855	blue
IPI00843893.1	NUP214	12.1786	blue
IPI00148063.1	HEBP1	12.1598	blue
IPI00377261.1	FUBP3	12.0794	blue
IPI00787451.1	FUBP3	12.0794	blue
IPI00217357.2	CCAR1	12.072	blue
IPI00246975.8	GSTM3	12.0648	blue
IPI00645446.1	MCTS1	12.043	blue
IPI00290543.5	NPLOC4	11.9162	blue
IPI00006025.1	SART3	11.8415	blue
IPI00005737.1	SURF4	11.8184	blue
IPI00023344.2	SYMPK	11.7466	blue
IPI00784124.1	SRPR	11.5836	blue
IPI00744319.1	PRRC1	11.5383	blue
IPI00003168.1	PRPSAP2	11.5156	blue
IPI00747924.1	DPYSL5	11.4956	blue
IPI00335824.5	TJP1	11.4032	blue
IPI00646361.2	NUP214	11.2767	blue
IPI00843845.1	NUP214	11.2598	blue
IPI00793544.1	DCTN2	11.0647	blue
IPI00847579.1	RPS12	11.0633	blue
IPI00382458.1	CUL3	11.0488	blue
IPI00792916.1	PRKCSH	10.9754	blue
IPI00641706.1	TUBB6	10.9624	blue
IPI00012834.4	PPP2R5C	10.7381	blue
IPI00019463.3	EIF2AK2	10.5803	blue
IPI00021766.4	RTN4	10.5047	blue
IPI00456853.3	FAM21C	10.483	blue
IPI00641719.1	SURF4	10.3632	blue
IPI00293350.3	TSNAX	10.3362	blue
IPI00847986.1	RPS24	10.3338	blue
IPI00014312.1	CUL3	10.2935	blue
IPI00217170.1	ATP2B4	10.2533	blue
IPI00029750.1	RPS24	10.2151	blue
IPI00219486.2	RPS24	10.1998	blue
IPI00219604.3	MAP2K1	10.0876	blue
IPI00642378.2	LASS2	9.97111	blue
IPI00384280.5	PCYOX1	9.95235	blue
IPI00299254.3	EIF5B	9.79325	blue
IPI00025019.3	PSMB1	9.71034	blue
IPI00185637.2	PPP2R5C	9.67828	blue
IPI00008380.1	PPP2CA	9.65642	blue
IPI00027442.4	AARS	9.62515	blue
IPI00064212.2	C13orf8	9.5884	blue
IPI00023567.1	GHITM	9.49884	blue
IPI00221325.3	RANBP2	9.46464	blue
IPI00514705.2	FAM21C	9.40475	blue
IPI00305827.4	FSD1	9.38333	blue
IPI00376221.2	EPB41L5	9.32803	blue
IPI00240812.5	APRIN	9.11404	blue
IPI00291316.5	ARHGEF2	9.11006	blue
IPI00217171.1	ATP2B4	8.92541	blue
IPI00217169.1	ATP2B4	8.80927	blue
IPI00169430.2	STRBP	8.78648	blue
IPI00787993.1	FSD1	8.74076	blue
IPI00844470.1	C13orf8	8.73427	blue
IPI00163381.4	LEPRE1	8.60061	blue
IPI00439194.1	MBD3	8.59032	blue
IPI00295772.5	CYP51A1	8.43349	blue
IPI00797334.1	EIF2C1	8.41408	blue
IPI00604785.1	MCTS1	8.11155	blue
IPI00554541.2	ILVBL	8.04526	blue
IPI00289819.4	IGF2R	8.03667	blue
IPI00184284.6	VPS29	8.00763	blue
IPI00442098.1	PPP2R5C	8.00295	blue
IPI00296291.2	HP1BP3	7.84635	blue
IPI00022388.2	DPYSL4	7.84093	blue
IPI00398700.3	GNAO1	7.83009	blue
IPI00465315.6	CYCS	7.74512	blue
IPI00045839.3	LEPRE1	7.62767	blue
IPI00395868.1	ZNF532	7.59591	blue
IPI00020928.1	TFAM	7.58156	blue
IPI00167515.1	ZADH1	7.56554	blue
IPI00017451.1	SF3A1	7.56406	blue
IPI00170796.1	VPS29	7.55012	blue
IPI00794981.1	NUP160	7.54395	blue
IPI00550363.3	TAGLN2	7.44411	blue
IPI00647915.1	TAGLN2	7.44411	blue
IPI00010460.1	AIP	7.42596	blue
IPI00171459.2	HSDL1	7.37741	blue
IPI00151988.3	ZNF532	7.32514	blue
IPI00012490.1	ATP2B4	7.31629	blue
IPI00220145.4	PPP2R5C	7.31497	blue
IPI00216694.3	PLS3	7.30534	blue
IPI00744361.1	GGA1	7.23765	blue
IPI00017672.4	NP	7.21024	blue
IPI00789806.2	LAP3	7.13023	blue
IPI00847662.1	-	7.12266	blue
IPI00328268.8	EIF4G3	7.02294	blue
IPI00301277.1	HSPA1L	7.01381	blue
IPI00656138.1	PAK1	6.96592	blue
IPI00386271.3	SLC25A12	6.93138	blue
IPI00399142.4	SURF4	6.9016	blue
IPI00177423.3	-	6.8839	blue
IPI00848312.1	PLS3	6.78477	blue
IPI00477001.1	STRN3	6.62129	blue
IPI00027014.1	DCTN3	6.61633	blue
IPI00031627.2	POLR2A	6.59708	blue
IPI00642722.2	MYO6	6.50728	blue
IPI00845446.1	APRIN	6.50195	blue
IPI00014852.2	PGM5	6.4991	blue
IPI00790702.1	AP2B1	6.37077	blue
IPI00305383.1	UQCRC2	6.26844	blue
IPI00783837.1	POLR2A	6.26505	blue
IPI00292020.3	SRM	6.24015	blue
IPI00217975.4	LMNB1	6.22967	blue
IPI00290309.1	STRN3	6.2136	blue
IPI00012451.3	GNB4	6.15543	blue
IPI00010157.1	MAT2A	6.14854	blue
IPI00152890.1	NOL6	6.06609	blue
IPI00556218.1	NOL6	6.06609	blue
IPI00807491.1	GTF3C1	5.90092	blue
IPI00719814.1	ATP5J2	5.89916	blue
IPI00479018.2	SDCBP	5.8082	blue
IPI00019329.1	DYNLL1	5.79916	blue
IPI00414482.2	GTF3C1	5.61773	blue
IPI00071318.1	LUC7L	5.58599	blue
IPI00335281.1	STK24	5.56965	blue
IPI00221235.3	NUP160	5.46508	blue
IPI00003833.3	MTCH2	5.43133	blue
IPI00794530.2	GTF3C1	5.41432	blue
IPI00419237.3	LAP3	5.40934	blue
IPI00013184.1	ARD1A	5.37541	blue
IPI00011756.6	MEIS1	5.33464	blue
IPI00220578.3	GNAI3	5.27876	blue
IPI00430622.1	SPG20	5.25732	blue
IPI00002212.1	STK24	5.24428	blue
IPI00397904.6	NUP93	5.12086	blue
IPI00783906.1	TBC1D5	4.96379	blue
IPI00011461.3	STRN3	4.92024	blue
IPI00289334.1	FLNB	4.90046	blue
IPI00644531.1	TAGLN2	4.89789	blue
IPI00022450.1	TBC1D5	4.87742	blue
IPI00221089.5	RPS13	4.82846	blue
IPI00336016.3	CARS2	4.75673	blue
IPI00019502.3	MYH9	4.75655	blue
IPI00783560.2	GTF3C1	4.72496	blue
IPI00024821.1	PSMD14	4.50261	blue
IPI00029623.1	PSMA6	4.49449	blue
IPI00022143.3	FAM62A	4.48028	blue
IPI00012585.1	HEXB	4.41379	blue
IPI00019733.1	RAE1	4.34787	blue
IPI00550021.4	RPL3	4.29962	blue
IPI00185533.7	SEH1L	4.29773	blue
IPI00158020.8	SFRS14	4.25186	blue
IPI00795918.1	NCAM1	4.23764	blue
IPI00435020.3	NCAM1	4.22546	blue
IPI00015688.1	GPC1	4.1307	blue
IPI00221298.1	NDUFV1	4.12663	blue
IPI00025039.1	FBL	4.03272	blue
IPI00220300.5	ATP5J2	3.9856	blue
IPI00028520.2	NDUFV1	3.933	blue
IPI00291467.7	SLC25A6	3.90955	blue
IPI00784429.1	BIRC6	3.86125	blue
IPI00555886.2	LIMS1	3.7521	blue
IPI00298520.3	ARCN1	3.746	blue
IPI00010154.3	GDI1	3.72461	blue
IPI00220609.3	SEH1L	3.70575	blue
IPI00000030.1	PPP2R5D	3.62482	blue
IPI00641829.5	BAT1	3.60901	blue
IPI00012442.1	G3BP1	3.35314	blue
IPI00647650.3	EIF3S3	3.35288	blue
IPI00329633.5	TARS	3.19503	blue
IPI00021129.4	AP3B1	3.17373	blue
IPI00301185.2	CHID1	3.13635	blue
IPI00306719.6	CHID1	3.09595	blue
IPI00019148.1	IGBP1	3.0563	blue
IPI00045536.2	CHID1	3.03963	blue
IPI00300241.2	LRRC4B	2.97202	blue
IPI00299635.3	BIRC6	2.96656	blue
IPI00647217.2	SKIV2L2	2.88138	blue
IPI00030383.1	PPP1R8	2.86195	blue
IPI00022793.4	HADHB	2.81786	blue
IPI00290460.3	EIF3S4	2.80076	blue
IPI00002564.3	XRCC1	2.7713	blue
IPI00783526.1	IPO11	2.74823	blue
IPI00025273.1	GART	2.6848	blue
IPI00301107.5	IPO11	2.68222	blue
IPI00455329.1	PLXNB1	2.60168	blue
IPI00291783.3	GEMIN5	2.55049	blue
IPI00395694.1	TNPO3	2.53447	blue
IPI00006644.4	PLXNB1	2.44337	blue
IPI00011200.5	PHGDH	2.42847	blue
IPI00013271.1	DERL1	2.4091	blue
IPI00550451.1	PPP1CA	2.34332	blue
IPI00219841.6	LIG1	2.21096	blue
IPI00031820.3	FARSA	1.8744	blue
IPI00106567.1	WDR33	1.86397	blue
IPI00604711.2	KIF1A	1.68692	blue
IPI00027996.1	CORO7	1.62233	blue
IPI00174442.2	FAM98A	1.04874	blue
IPI00013679.1	DUT	42.8972	brown
IPI00749113.2	DUT	42.8972	brown
IPI00217467.3	HIST1H1E	40.2071	brown
IPI00790571.2	CLTA	38.7196	brown
IPI00646707.1	PLD3	36.622	brown
IPI00328243.2	PLD3	33.5556	brown
IPI00398777.3	PLEC1	33.326	brown
IPI00220593.2	ITSN1	32.5325	brown
IPI00398002.5	PLEC1	31.9303	brown
IPI00014898.2	PLEC1	31.6266	brown
IPI00398775.3	PLEC1	31.3218	brown
IPI00643994.1	CAPN5	31.2659	brown
IPI00398779.4	PLEC1	30.66	brown
IPI00398776.3	PLEC1	30.5869	brown
IPI00398778.3	PLEC1	30.109	brown
IPI00186711.3	PLEC1	29.7283	brown
IPI00420096.4	PLEC1	29.4063	brown
IPI00009342.1	IQGAP1	29.3934	brown
IPI00301201.2	FGFBP3	28.7392	brown
IPI00514817.5	LMNA	27.4315	brown
IPI00219353.1	VLDLR	26.5695	brown
IPI00514320.3	LMNA	26.3061	brown
IPI00396048.4	FLJ12716	25.8964	brown
IPI00554617.1	TPP1	25.6847	brown
IPI00657890.2	ITSN1	25.551	brown
IPI00024320.1	RBM3	25.311	brown
IPI00464968.3	MT-CO1	25.087	brown
IPI00398735.3	CNN2	24.8369	brown
IPI00385798.3	VLDLR	24.7126	brown
IPI00018349.5	MCM4	24.5291	brown
IPI00843759.1	YTHDF1	24.2543	brown
IPI00029111.2	DPYSL3	24.2453	brown
IPI00024273.1	VLDLR	23.8111	brown
IPI00221345.1	YTHDF1	23.5606	brown
IPI00216952.1	LMNA	23.4955	brown
IPI00217920.5	ALDH16A1	23.1031	brown
IPI00065500.3	C1orf58	23.0566	brown
IPI00216953.1	LMNA	22.9819	brown
IPI00298237.7	TPP1	22.8639	brown
IPI00217465.5	HIST1H1C	22.5135	brown
IPI00797148.1	HNRPA1	22.3468	brown
IPI00218918.5	ANXA1	22.1399	brown
IPI00410287.3	PRKAA1	21.8487	brown
IPI00021405.3	LMNA	21.5776	brown
IPI00292009.8	PALLD	21.5332	brown
IPI00012837.1	KIF5B	21.3606	brown
IPI00008269.4	NDRG4	20.9476	brown
IPI00385495.5	TMEM112B	20.8913	brown
IPI00742984.1	CAPN5	20.6897	brown
IPI00465431.7	LGALS3	20.5362	brown
IPI00152002.2	CCDC115	19.7067	brown
IPI00011891.7	PRKAA1	19.5564	brown
IPI00184330.5	MCM2	19.1732	brown
IPI00304082.8	ISOC1	18.9977	brown
IPI00025512.2	HSPB1	18.8835	brown
IPI00644087.1	LMNA	18.8448	brown
IPI00218448.4	H2AFZ	18.7238	brown
IPI00253036.5	CD99	18.6066	brown
IPI00455315.4	ANXA2	18.5425	brown
IPI00418169.3	ANXA2	18.5395	brown
IPI00418960.2	NDRG4	18.2988	brown
IPI00018278.3	H2AFV	18.2616	brown
IPI00074148.4	DST	18.2157	brown
IPI00293251.5	DST	18.1602	brown
IPI00792482.1	PRKAA1	17.9578	brown
IPI00555841.2	H2AFV	17.6698	brown
IPI00016786.1	CDC42	17.5488	brown
IPI00787306.1	RCC1	16.9696	brown
IPI00784321.1	SARS2	16.681	brown
IPI00001661.3	RCC1	16.602	brown
IPI00299399.7	S100B	16.2327	brown
IPI00761160.1	CAST	16.2163	brown
IPI00070778.1	LOC643751	16.1625	brown
IPI00747309.1	RCC1;SNHG3-RCC1	16.1236	brown
IPI00296526.5	NAGK	15.8697	brown
IPI00418313.3	ILF3	15.861	brown
IPI00009123.1	NUCB2	15.7404	brown
IPI00514064.1	PTBP2	15.5269	brown
IPI00647067.1	PTBP2	15.5269	brown
IPI00642948.1	CD99	15.31	brown
IPI00013214.1	MCM3	15.2569	brown
IPI00419263.3	PECI	15.0965	brown
IPI00761035.1	CAST	15.0253	brown
IPI00298788.4	ILF3	14.9205	brown
IPI00305750.4	CAST	14.7791	brown
IPI00007736.5	EIF2C1	14.717	brown
IPI00746626.1	NDRG3	14.6361	brown
IPI00026314.1	GSN	14.2208	brown
IPI00639841.2	PECI	13.9668	brown
IPI00646773.2	GSN	13.8129	brown
IPI00294879.1	RANGAP1	13.5525	brown
IPI00411570.2	RANGAP1	13.3859	brown
IPI00220592.3	ITSN1	13.3445	brown
IPI00644290.1	NDRG3	13.2983	brown
IPI00304740.2	ITSN1	13.0647	brown
IPI00789468.1	ITSN1	13.0647	brown
IPI00017510.3	MT-CO2	12.4669	brown
IPI00021924.1	H1FX	12.3947	brown
IPI00290945.2	PON2	12.3909	brown
IPI00014533.1	UBTF	12.3407	brown
IPI00296360.2	DCLK2	12.2874	brown
IPI00719567.1	PRKRA	12.2346	brown
IPI00014958.1	PON2	12.117	brown
IPI00014424.1	EEF1A2	12.0653	brown
IPI00005107.2	NPC1	11.9338	brown
IPI00162330.3	MRPL37	11.9133	brown
IPI00003004.1	SLC25A22	11.8193	brown
IPI00215965.2	HNRPA1	11.7513	brown
IPI00141938.4	H2AFV	11.7211	brown
IPI00220833.1	UBTF	11.6742	brown
IPI00218504.1	NDRG3	11.6045	brown
IPI00215683.1	PBX1	11.5544	brown
IPI00329801.12	ANXA5	11.4455	brown
IPI00002236.3	MFGE8	11.3477	brown
IPI00334005.6	MFGE8	11.3477	brown
IPI00761082.1	PRR6	11.1952	brown
IPI00844348.1	PON2	11.1923	brown
IPI00217683.2	AKAP12	11.1732	brown
IPI00479065.2	GPSM1	10.9508	brown
IPI00000846.1	CHD4	10.8717	brown
IPI00033143.1	EIF3S12	10.7533	brown
IPI00003971.1	RTN1	10.7298	brown
IPI00398922.4	PPP1R14B	10.6025	brown
IPI00465365.4	HNRPA1	10.523	brown
IPI00020021.3	DEK	10.5018	brown
IPI00221093.7	RPS17	10.4836	brown
IPI00414384.1	HSDL2	10.4193	brown
IPI00456887.2	HNRPUL2	10.2956	brown
IPI00790248.1	VAMP2	10.2207	brown
IPI00759800.1	POU3F2	10.1233	brown
IPI00555735.1	UBE4B	10.0698	brown
IPI00300277.2	POU3F2	10.0145	brown
IPI00013877.2	HNRPH3	9.50734	brown
IPI00221012.7	USP9X	9.5019	brown
IPI00031131.4	C20orf3	9.50173	brown
IPI00003964.4	USP9X	9.33645	brown
IPI00026627.4	RP2	9.33569	brown
IPI00291398.1	TIA1	9.2787	brown
IPI00788789.1	ITSN1	9.26071	brown
IPI00004948.3	GPSM1	8.99463	brown
IPI00018350.3	MCM5	8.95288	brown
IPI00479431.1	C20orf3	8.93006	brown
IPI00787069.1	UBXD7	8.90436	brown
IPI00514510.1	ANXA7	8.71683	brown
IPI00299571.5	PDIA6	8.62888	brown
IPI00746438.2	RPL11	8.57324	brown
IPI00759484.1	POU3F2	8.57121	brown
IPI00328361.5	SARS2	8.40949	brown
IPI00455210.1	CHD4	8.3853	brown
IPI00005605.4	NDRG3	8.36998	brown
IPI00797503.1	ITGA7	8.36892	brown
IPI00005715.5	UBE4B	8.30727	brown
IPI00815770.2	SNX3	8.27976	brown
IPI00216138.6	TAGLN	8.26961	brown
IPI00012773.1	MTA1	8.14269	brown
IPI00012669.2	C19orf61	8.12022	brown
IPI00847553.1	C19orf61	8.12022	brown
IPI00014478.1	ITGA7	8.06665	brown
IPI00216493.1	HNRPH3	8.03972	brown
IPI00742124.2	UBXD7	8.03257	brown
IPI00746351.1	DIS3	7.95652	brown
IPI00477577.1	SORBS2	7.92862	brown
IPI00160290.4	BCL9	7.91857	brown
IPI00220757.1	ITGA7	7.87698	brown
IPI00844402.1	DIS3	7.79973	brown
IPI00290514.1	RC74	7.77539	brown
IPI00477876.5	SORBS2	7.74103	brown
IPI00413451.1	SERPINB6	7.72238	brown
IPI00655534.2	UBE4B	7.67109	brown
IPI00024305.1	SMAD3	7.59485	brown
IPI00644989.2	PDIA6	7.58757	brown
IPI00011916.1	JTV1	7.49633	brown
IPI00749398.1	SERPINB6	7.45708	brown
IPI00783577.1	APBB1	7.40016	brown
IPI00220749.1	ITGA7	7.33927	brown
IPI00219718.3	RBP1	7.33148	brown
IPI00478949.4	SDK2	7.27414	brown
IPI00008964.3	RAB1B	7.22537	brown
IPI00220755.1	ITGA7	7.20782	brown
IPI00237884.2	AKAP12	7.16755	brown
IPI00002460.2	ANXA7	7.15201	brown
IPI00021771.1	ANXA7	7.06828	brown
IPI00064193.3	TXNDC10	7.01491	brown
IPI00376798.3	RPL11	6.9752	brown
IPI00009368.4	SFXN1	6.94629	brown
IPI00479307.3	MYH10	6.79587	brown
IPI00167206.6	OPRS1	6.74079	brown
IPI00029449.6	VANGL2	6.70727	brown
IPI00023728.1	GGH	6.64677	brown
IPI00186194.4	CEP170	6.46247	brown
IPI00106495.1	NCAPG	6.13768	brown
IPI00011836.2	USP4	6.10931	brown
IPI00219755.7	SPCS1	6.05827	brown
IPI00028570.2	GSK3B	5.82813	brown
IPI00216190.1	GSK3B	5.82813	brown
IPI00216257.2	USP4	5.76003	brown
IPI00018798.3	DNAJC17	5.70346	brown
IPI00218268.4	OPRS1	5.6363	brown
IPI00018946.3	PANK4	5.49929	brown
IPI00843789.1	GLDC	5.4781	brown
IPI00218503.1	NDRG3	5.44897	brown
IPI00337556.1	MDP-1	5.31835	brown
IPI00816436.1	OPRS1	5.27536	brown
IPI00749304.1	RIC8A	5.19899	brown
IPI00396411.4	CLPTM1	5.15337	brown
IPI00783446.1	GAA	5.14153	brown
IPI00397526.2	MYH10	5.11703	brown
IPI00790503.2	MYH10	5.11703	brown
IPI00107357.6	CLPTM1	5.10377	brown
IPI00794229.1	SPCS1	5.05214	brown
IPI00031768.1	HOOK3	5.03249	brown
IPI00411446.2	ITGA7	4.86276	brown
IPI00019146.6	CXADR	4.65045	brown
IPI00005089.1	TMOD2	4.5559	brown
IPI00647786.1	ARHGEF1	4.46725	brown
IPI00220364.1	SMAD2	4.45389	brown
IPI00552643.2	FAM125B	4.44389	brown
IPI00395605.4	ARHGEF1	4.37676	brown
IPI00016605.3	C1orf123	3.98082	brown
IPI00743646.2	TXNRD1	3.78522	brown
IPI00783641.1	TXNRD1	3.78522	brown
IPI00847482.1	TXNRD1	3.78522	brown
IPI00339379.3	ARHGEF1	3.70434	brown
IPI00026970.4	SUPT16H	3.56673	brown
IPI00301936.3	ELAVL1	3.48463	brown
IPI00556376.2	CRMP1	3.47475	brown
IPI00009901.1	NUTF2	3.42826	brown
IPI00383046.3	CMBL	3.39933	brown
IPI00607658.1	CXADR	3.30496	brown
IPI00021954.1	GBF1	3.23821	brown
IPI00003482.1	DECR1	3.04007	brown
IPI00470525.5	PYGL	3.00943	brown
IPI00019548.1	SMAD2	2.9708	brown
IPI00298292.2	PTK7	2.81612	brown
IPI00172580.4	NUP54	2.44677	brown
IPI00792971.1	IDH3A	2.44226	brown
IPI00030702.1	IDH3A	2.37664	brown
IPI00172513.3	APPL2	2.11483	brown
IPI00100106.1	RIC8A	2.0409	brown
IPI00016703.2	DHCR24	1.85667	brown
IPI00429190.3	RAB11A	1.84952	brown
IPI00409659.2	UBQLN2	1.81395	brown
IPI00220317.3	POLA1	1.64117	brown
IPI00647655.1	POLA1	1.60607	brown
IPI00409717.1	EIF4A2	1.48197	brown
IPI00789816.1	RPN2	0.972339	brown
IPI00009480.1	COPS8	0.776757	brown
IPI00377066.1	RSU1	41.9271	yellow
IPI00017256.6	RSU1	37.585	yellow
IPI00514607.1	CARM1	37.3103	yellow
IPI00409583.1	PLEKHA5	37.1316	yellow
IPI00018452.1	CPNE1	36.4777	yellow
IPI00642457.1	APRT	36.0483	yellow
IPI00645069.1	ISYNA1	35.2352	yellow
IPI00549569.4	ISYNA1	35.2127	yellow
IPI00794949.1	PCCA	34.7497	yellow
IPI00099179.1	SUFU	33.0501	yellow
IPI00787655.1	PXDN	32.7112	yellow
IPI00293276.10	MIF	32.5989	yellow
IPI00640372.1	CPNE1	31.8745	yellow
IPI00216622.1	ACTL6A	31.5481	yellow
IPI00783983.1	APRT	31.1194	yellow
IPI00074010.4	QTRTD1	30.944	yellow
IPI00016112.6	PXDN	30.6805	yellow
IPI00008455.1	MYO6	29.6545	yellow
IPI00554711.2	JUP	29.5319	yellow
IPI00024540.3	SH3GLB2	29.3849	yellow
IPI00183626.8	PTBP1	29.2219	yellow
IPI00744115.1	PCCA	29.1896	yellow
IPI00643346.2	RSU1	28.7733	yellow
IPI00783033.2	QTRTD1	28.4837	yellow
IPI00644161.1	ISYNA1	28.4312	yellow
IPI00640098.1	ISYNA1	28.3276	yellow
IPI00008485.1	ACO1	27.7714	yellow
IPI00182757.9	KIAA1967	27.677	yellow
IPI00414629.2	MGC5139	27.1942	yellow
IPI00646721.1	USP7	27.1426	yellow
IPI00789324.1	JUP	27.1138	yellow
IPI00002966.1	HSPA4	26.907	yellow
IPI00170581.1	NUP50	26.2833	yellow
IPI00027009.2	PACSIN2	26.02	yellow
IPI00012079.1	EIF4B	25.8284	yellow
IPI00655631.1	POLD1	25.5609	yellow
IPI00027230.3	HSP90B1	25.2442	yellow
IPI00290142.5	CTPS	25.1306	yellow
IPI00398009.2	IPO4	24.8925	yellow
IPI00294997.3	NME7	24.5171	yellow
IPI00478861.3	ISYNA1	24.2122	yellow
IPI00789370.1	SHMT2	23.8949	yellow
IPI00027397.3	HN1L;CRAMP1L	23.7931	yellow
IPI00220356.1	RASA1	23.7335	yellow
IPI00218388.1	CUGBP1	23.3553	yellow
IPI00013808.1	ACTN4	23.1321	yellow
IPI00398828.1	SH3GLB2	22.8766	yellow
IPI00002520.1	SHMT2	22.8339	yellow
IPI00293102.4	PPP2R4	22.8332	yellow
IPI00642091.1	LASS2	22.7839	yellow
IPI00166865.3	ZCD2	22.6879	yellow
IPI00217540.7	AOF2	22.6501	yellow
IPI00296432.1	IWS1	22.6334	yellow
IPI00034015.1	CUGBP1	22.5021	yellow
IPI00002324.6	MAT2B	22.2575	yellow
IPI00002894.2	POLD1	22.1428	yellow
IPI00386012.4	IWS1	22.1361	yellow
IPI00022019.1	SAP30	22.1097	yellow
IPI00792478.1	TUBA8	22.0026	yellow
IPI00005914.3	CARKL	21.8986	yellow
IPI00783739.1	USP7	21.6084	yellow
IPI00795015.2	SACS	21.3699	yellow
IPI00329389.8	RPL6	21.2263	yellow
IPI00784002.2	SACS	21.0203	yellow
IPI00792377.1	DNAJB6	20.9966	yellow
IPI00029764.1	SF3A3	20.3476	yellow
IPI00168884.3	ATP6AP2	20.215	yellow
IPI00793164.1	JUP	20.1288	yellow
IPI00016461.4	PLCD1	20.1096	yellow
IPI00015905.1	EXOSC2	20.012	yellow
IPI00746205.1	PSME2	20.0031	yellow
IPI00641051.1	RPS6KA1	19.9867	yellow
IPI00749503.1	PCCA	19.9191	yellow
IPI00334175.3	PTBP1	19.9071	yellow
IPI00514277.2	QKI	19.4537	yellow
IPI00178744.4	ACADVL	19.1954	yellow
IPI00218389.1	CUGBP1	19.1177	yellow
IPI00792151.1	SEPT2	19.0708	yellow
IPI00748696.1	AP3S2	18.971	yellow
IPI00744021.1	APRT	18.5729	yellow
IPI00291412.1	PPM1F	18.481	yellow
IPI00642797.1	ATP6AP2	18.4517	yellow
IPI00382470.3	HSP90AA1	18.4343	yellow
IPI00017305.2	RPS6KA1	18.3462	yellow
IPI00412880.2	CARM1	18.0079	yellow
IPI00009904.1	PDIA4	17.9932	yellow
IPI00645362.1	EXOSC2	17.89	yellow
IPI00220735.1	ANK2	17.8535	yellow
IPI00013860.3	HIBADH	17.8434	yellow
IPI00478040.1	MTTP	17.7992	yellow
IPI00783910.1	KIAA1524	17.648	yellow
IPI00020127.1	RPA1	17.6215	yellow
IPI00742703.1	PLCG1	17.6079	yellow
IPI00217952.6	GFPT1	17.5758	yellow
IPI00790342.1	RPL6	17.2425	yellow
IPI00024674.1	MAP2K4	17.0562	yellow
IPI00759501.1	QKI	17.0551	yellow
IPI00465233.1	EIF3S6IP	17.0243	yellow
IPI00298961.3	XPO1	16.891	yellow
IPI00296645.3	MTTP	16.7609	yellow
IPI00016736.1	PLCG1	16.6918	yellow
IPI00384051.5	PSME2	16.6774	yellow
IPI00008438.1	RPS10	16.6645	yellow
IPI00396370.5	EIF3S9	16.582	yellow
IPI00299506.9	GFPT1	16.5286	yellow
IPI00788671.2	FUBP1	16.4966	yellow
IPI00033907.1	ANAPC1	16.3894	yellow
IPI00026530.4	LMAN1	16.2817	yellow
IPI00100151.4	XRN2	16.2477	yellow
IPI00749082.1	NMT1	15.987	yellow
IPI00003918.6	RPL4	15.6699	yellow
IPI00156374.6	IPO4	15.5188	yellow
IPI00154283.4	KIAA1524	15.4355	yellow
IPI00291136.4	COL6A1	15.3019	yellow
IPI00022977.1	CKB	15.2391	yellow
IPI00644079.2	HNRPU	15.1889	yellow
IPI00783829.3	RANBP5	15.0939	yellow
IPI00171438.2	TXNDC5;MUTED	15.0464	yellow
IPI00026262.3	RASA1	15.0252	yellow
IPI00329692.3	NMT1	14.9988	yellow
IPI00257882.7	PEPD	14.8667	yellow
IPI00383849.5	PLCG1	14.7507	yellow
IPI00793698.1	PYCR1	14.6718	yellow
IPI00790530.1	NUP85	14.6369	yellow
IPI00815944.1	TCOF1	14.6038	yellow
IPI00657680.1	PDIA3	14.4698	yellow
IPI00026940.2	NUP50	14.2214	yellow
IPI00550882.2	PYCR1	14.0195	yellow
IPI00013508.5	ACTN1	13.9527	yellow
IPI00218830.1	NMT1	13.8592	yellow
IPI00219352.4	CBS	13.6416	yellow
IPI00293026.7	EFTUD1	13.5627	yellow
IPI00796978.1	PCCA	13.4641	yellow
IPI00420014.2	ASCC3L1	13.4519	yellow
IPI00296337.2	PRKDC	13.4345	yellow
IPI00015911.1	DLD	13.4254	yellow
IPI00300086.3	QPRT	13.3014	yellow
IPI00002821.4	RPL14	13.2966	yellow
IPI00783378.1	UBE2O	13.2922	yellow
IPI00339385.1	RDH11	12.5756	yellow
IPI00031655.1	VPS25	12.5739	yellow
IPI00003783.1	MAP2K2	12.5601	yellow
IPI00647528.1	EXOSC2	12.3767	yellow
IPI00023919.4	PSMC5	12.2809	yellow
IPI00414980.2	MYO1B	12.1462	yellow
IPI00298696.2	TCOF1	12.0915	yellow
IPI00219526.6	PGM1	12.0869	yellow
IPI00253279.2	ADD1	12.0819	yellow
IPI00025174.2	SDCCAG10	11.8885	yellow
IPI00009326.1	YAP1	11.7703	yellow
IPI00456631.5	AOF2	11.7114	yellow
IPI00013068.1	EIF3S6	11.4559	yellow
IPI00015602.1	TOMM70A	11.4283	yellow
IPI00183294.3	NUP214	11.2291	yellow
IPI00759768.1	EFTUD1	11.0982	yellow
IPI00220766.5	GLO1	10.9937	yellow
IPI00782958.1	RDH11	10.9909	yellow
IPI00553004.2	MPDZ	10.677	yellow
IPI00328840.9	THOC4	10.6187	yellow
IPI00100154.1	TOLLIP	10.4166	yellow
IPI00328170.9	GCS1	10.1136	yellow
IPI00010402.2	SH3BGRL3	9.60785	yellow
IPI00017373.1	RPA3	9.37619	yellow
IPI00654582.2	TOLLIP	8.97923	yellow
IPI00025874.2	RPN1	8.91779	yellow
IPI00102069.4	PCID1	8.78502	yellow
IPI00074225.8	C15orf38	8.73797	yellow
IPI00339384.5	RDH11	8.45957	yellow
IPI00642600.2	TIAL1	8.36719	yellow
IPI00010130.3	GLUL	8.31189	yellow
IPI00013404.1	SMAD4	7.98326	yellow
IPI00016862.1	GSR	7.94659	yellow
IPI00641950.3	GNB2L1	7.94656	yellow
IPI00011201.1	ME2	7.8732	yellow
IPI00220301.5	PRDX6	7.85866	yellow
IPI00022305.4	BZW2	7.85436	yellow
IPI00410693.3	SERBP1	7.59764	yellow
IPI00797830.3	SMARCC1	7.56118	yellow
IPI00848226.1	GNB2L1	7.55781	yellow
IPI00514053.1	ARCN1	7.36154	yellow
IPI00025616.1	POLD2	7.18818	yellow
IPI00006379.1	NOP5/NOP58	7.16272	yellow
IPI00024266.3	MGST3	7.15742	yellow
IPI00020513.2	-	6.9037	yellow
IPI00219649.4	CBS	6.87831	yellow
IPI00783662.1	XPOT	6.65573	yellow
IPI00477982.1	RPS6KA1	6.50611	yellow
IPI00065554.3	EWSR1	5.90045	yellow
IPI00015806.3	GTF3C3	5.58374	yellow
IPI00004363.1	STK39	5.1868	yellow
IPI00027078.3	CPD	4.95566	yellow
IPI00007812.1	ATP6V1B2	4.85467	yellow
IPI00220158.1	ADD1	4.7534	yellow
IPI00032533.3	WDR18	4.46042	yellow
IPI00005615.1	TIAL1	4.42275	yellow
IPI00783271.1	LRPPRC	4.23624	yellow
IPI00013830.1	SNW1	4.1516	yellow
IPI00433834.2	RPL26	3.96386	yellow
IPI00027270.1	RPL26	3.93135	yellow
IPI00747447.1	EIF3S9	3.44084	yellow
IPI00008791.1	CIAO1	2.90046	yellow
IPI00011996.5	UBE2Z	35.5171	green
IPI00787827.1	PITRM1	35.1861	green
IPI00798391.1	GNAI2	30.5679	green
IPI00795482.1	STAT1	29.8127	green
IPI00219868.1	CTNND1	29.3212	green
IPI00718940.1	PRKRA	29.0037	green
IPI00219066.4	AGL	27.2585	green
IPI00472607.1	NDRG4	26.9759	green
IPI00219875.1	CTNND1	26.6726	green
IPI00604537.2	TPM1	26.5667	green
IPI00018402.1	TBCE	26.2469	green
IPI00419721.1	EPM2AIP1	25.4694	green
IPI00026466.9	NIPBL	25.4202	green
IPI00797866.1	ZYX	25.1392	green
IPI00026358.3	GABARAPL2	24.9767	green
IPI00031564.1	C7orf24	24.6161	green
IPI00007426.1	ARL6IP5	24.1301	green
IPI00003843.1	TJP2	23.9148	green
IPI00414696.1	HNRPA2B1	23.567	green
IPI00644702.2	NDRG4	23.0055	green
IPI00433347.2	SCP2	22.596	green
IPI00847695.1	DNAJC13	22.455	green
IPI00844159.1	PGM1	21.2859	green
IPI00021389.1	CCS	20.5663	green
IPI00844486.1	KIF5B	20.5296	green
IPI00553043.1	DKFZP686A01247	20.3567	green
IPI00386206.1	PRRC1	20.1505	green
IPI00746455.1	FARP1	20.0581	green
IPI00006907.1	C12orf5	19.8998	green
IPI00024773.1	FARP1	19.8998	green
IPI00385562.1	QKI	18.3911	green
IPI00797510.1	GNAI2	18.1561	green
IPI00396378.3	HNRPA2B1	17.9823	green
IPI00008918.1	LIMA1	17.7888	green
IPI00555833.1	MYEF2	17.752	green
IPI00514317.1	TNPO3	17.7136	green
IPI00332453.1	TJP2	17.55	green
IPI00472011.1	NEO1	17.2767	green
IPI00643259.1	ARHGEF2	16.8799	green
IPI00793443.1	RANBP5	16.7011	green
IPI00748145.2	GNAI2	16.4638	green
IPI00399318.1	COPE	16.4426	green
IPI00815767.1	TWF1	14.9566	green
IPI00644120.1	BAIAP2	14.8913	green
IPI00002612.2	ZNF219	14.4623	green
IPI00657863.1	FIP1L1	14.227	green
IPI00398727.3	LYPLA1	13.8843	green
IPI00291668.6	TJP2	13.6709	green
IPI00395337.1	FIP1L1	13.5167	green
IPI00328183.1	C17orf71	13.4508	green
IPI00013847.4	UQCRC1	13.2446	green
IPI00004534.3	PFAS	13.0625	green
IPI00220918.1	DNMT1	13.0552	green
IPI00011569.2	ACACA	12.7609	green
IPI00254162.1	PTBP2	12.572	green
IPI00396018.1	ACACA	12.0695	green
IPI00383423.3	CCDC50	11.9991	green
IPI00719752.1	EIF3S9	10.2046	green
IPI00219930.7	CRABP1	10.0879	green
IPI00784388.1	XPO1	9.86173	green
IPI00788782.1	ATP1A3	9.74966	green
IPI00001477.1	DDR1	9.7469	green
IPI00008164.1	PREP	9.63254	green
IPI00639812.1	MGST3	8.85981	green
IPI00183274.3	SNX1	8.5494	green
IPI00008449.1	FIP1L1	8.34464	green
IPI00171798.1	MTA2	8.19003	green
IPI00793409.1	ACACA	7.91078	green
IPI00374054.3	ENAH	7.65434	green
IPI00607881.2	CRB2	7.12793	green
IPI00742682.1	TPR	6.99679	green
IPI00219291.4	ATP5J2	6.90602	green
IPI00003310.2	POLR2J	6.77219	green
IPI00024292.1	LRP2	6.75592	green
IPI00029162.3	CDC2L5	6.6736	green
IPI00015286.1	DOCK1	6.43997	green
IPI00001007.1	MSI1	6.39499	green
IPI00007755.3	RAB21	6.14772	green
IPI00291669.3	UBLCP1	6.10047	green
IPI00396015.4	ACACA	6.02931	green
IPI00293434.2	SRP14	5.94198	green
IPI00221106.5	SF3B2	5.87167	green
IPI00555920.1	NCALD	5.60769	green
IPI00785208.1	SEC24B	5.49291	green
IPI00429689.3	PPP2CB	5.48847	green
IPI00291419.5	ACAT2	5.42465	green
IPI00745874.1	ACACA	5.29198	green
IPI00220527.4	SNX1	5.20041	green
IPI00783267.1	SNX1	5.20041	green
IPI00028415.1	PBX1	5.12738	green
IPI00783134.1	SNX1	4.85503	green
IPI00658007.1	IWS1	4.6892	green
IPI00552307.2	RPN2	4.68739	green
IPI00397666.1	KLC1	4.67556	green
IPI00847501.1	ACACA	4.63972	green
IPI00456681.4	SUPT6H	4.63578	green
IPI00746704.1	TCOF1	4.59532	green
IPI00844076.1	RPN2	4.44143	green
IPI00020557.1	LRP1	4.41137	green
IPI00294603.5	ZMYM2	4.38202	green
IPI00552988.4	MPDZ	4.31356	green
IPI00784225.1	SNX1	4.18163	green
IPI00425560.1	SCRIB	3.74565	green
IPI00183530.2	SNX1	3.7215	green
IPI00017297.1	MATR3	3.68449	green
IPI00304267.3	NXN	3.6803	green
IPI00643351.1	YBX1	3.6686	green
IPI00005724.1	LANCL1	3.58922	green
IPI00024067.4	CLTC	3.54137	green
IPI00640703.3	XPO5	3.53103	green
IPI00011488.4	STK4	3.50783	green
IPI00013871.1	RRM1	3.43047	green
IPI00032138.4	POFUT2	3.40821	green
IPI00218349.2	POFUT2	3.36668	green
IPI00395646.1	TXNDC5;MUTED	3.35507	green
IPI00646970.1	IRF2BP2	3.34321	green
IPI00328328.3	EIF4A2	3.27319	green
IPI00000006.1	HRAS	3.22653	green
IPI00376199.2	IRF2BP2	3.22162	green
IPI00217661.4	RAVER1	3.1407	green
IPI00218348.3	POFUT2	3.13753	green
IPI00005634.3	KIAA0372	3.1157	green
IPI00298935.4	JMJD1B	3.03648	green
IPI00219759.1	ZNF207	2.98416	green
IPI00410666.1	SCRIB	2.97119	green
IPI00025084.3	CAPNS1	2.88856	green
IPI00744488.1	IPO4	2.85286	green
IPI00425566.1	SCRIB	2.76316	green
IPI00007928.4	PRPF8	2.75095	green
IPI00788670.1	ZNF207	2.69066	green
IPI00013457.1	ZNF207	2.69045	green
IPI00747810.1	FSCN1	2.55228	green
IPI00556101.2	-	2.52418	green
IPI00792837.1	ZNF207	2.34619	green
IPI00289807.3	TRNT1	2.32925	green
IPI00295940.3	UNC84B	2.31417	green
IPI00301719.1	TRNT1	2.29404	green
IPI00022334.1	OAT	2.25605	green
IPI00419979.3	PAK2	2.14827	green
IPI00019450.2	TROVE2	2.10837	green
IPI00025057.1	ADAR	1.91892	green
IPI00783781.1	NUP205	1.84993	green
IPI00175096.1	TTC9C	1.73209	green
IPI00477616.5	PPP2R4	1.71177	green
IPI00651629.3	SPECC1	1.62129	green
IPI00438229.2	TRIM28	1.53186	green
IPI00291032.7	SPECC1	1.46674	green
IPI00019901.1	ADD1	1.40464	green
IPI00011875.1	IK	1.30561	green
IPI00455383.4	CLTC	1.0837	green
IPI00303476.1	ATP5B	1.04333	green
IPI00337397.1	NUP98	1.02735	green
IPI00394732.4	TRRAP	1.01213	green
IPI00069084.2	TRRAP	0.796838	green
IPI00292135.1	LBR	0.741153	green
IPI00478128.2	GATAD2A	0.65468	green
IPI00472675.2	NUP205	0.636585	green
IPI00436632.1	NIPBL	0.540578	green
IPI00217030.10	RPS4X	0.269632	green
IPI00604407.2	RBM3	49.7869	red
IPI00024214.1	TERF2	41.1964	red
IPI00009329.1	UTRN	39.355	red
IPI00294834.5	ASPH	35.3035	red
IPI00290314.7	WRNIP1	33.639	red
IPI00783284.3	ASPH	33.5002	red
IPI00102997.1	WRNIP1	32.8285	red
IPI00005677.1	GNPAT	30.4788	red
IPI00477763.4	CDC42BPB	30.1781	red
IPI00013862.7	DTYMK;LOC727761	29.5784	red
IPI00083708.2	BAT2D1	28.6389	red
IPI00221178.1	TPD52L2	27.9515	red
IPI00827841.1	DCX	27.1122	red
IPI00024551.1	C15orf24	26.9767	red
IPI00166749.3	PMPCA	26.556	red
IPI00399266.1	TPD52L2	26.4751	red
IPI00218591.2	SFRS1	25.5504	red
IPI00645361.1	COX4I1	24.938	red
IPI00219575.5	BLMH	24.7664	red
IPI00399268.1	TPD52L2	24.6256	red
IPI00552164.2	DCX	24.1347	red
IPI00470573.1	ACTR2	24.1267	red
IPI00219994.2	CSE1L	24.0611	red
IPI00787559.1	LOC727761	23.7213	red
IPI00010333.1	MDK	22.7713	red
IPI00412713.4	SAMM50	22.4361	red
IPI00749250.1	ACTR2	21.9923	red
IPI00332511.5	PPP2R2A;DOCK5	21.4601	red
IPI00009298.1	RFX3	20.3625	red
IPI00003813.5	CADM1	18.5843	red
IPI00220797.1	ENSA	18.4986	red
IPI00644717.1	ENSA	18.1334	red
IPI00009070.1	HBS1L	17.9038	red
IPI00029629.3	TRIM25	17.7862	red
IPI00027180.1	ZMPSTE24	17.6346	red
IPI00166392.1	CADM1	17.5788	red
IPI00643342.1	PEA15	17.4507	red
IPI00184821.1	COASY	17.2115	red
IPI00651660.1	RPL3	16.7831	red
IPI00220117.2	CD99	16.4817	red
IPI00023673.1	LGALS3BP	16.4577	red
IPI00783508.1	RASA1	16.2191	red
IPI00410277.3	CUGBP2	16.0414	red
IPI00102829.1	RFX3	15.9127	red
IPI00174025.4	DNMBP	15.8629	red
IPI00307092.2	KARS	15.7406	red
IPI00218236.6	PPP1CB	15.4663	red
IPI00383552.4	ENSA	15.4289	red
IPI00410177.2	ENSA	15.3035	red
IPI00410178.1	ENSA	15.1872	red
IPI00014850.4	PEA15	15.0348	red
IPI00397949.3	GPR56	14.7991	red
IPI00304111.2	MAPK3	14.7825	red
IPI00470835.1	ENSA	14.7296	red
IPI00645898.1	XPNPEP1	14.6728	red
IPI00607544.3	CUGBP2	14.3274	red
IPI00179291.5	XPNPEP1	14.2246	red
IPI00005159.3	ACTR2	13.9685	red
IPI00845480.1	CUGBP2	13.8212	red
IPI00783104.1	GPR56	13.7283	red
IPI00470619.4	GNG2	13.7168	red
IPI00718908.1	VDAC2	13.6519	red
IPI00412420.5	GPR56	13.6191	red
IPI00441867.1	PEX19	13.5118	red
IPI00790739.1	ACO2	13.4508	red
IPI00644034.1	CD99	13.444	red
IPI00375130.3	DPY19L1	13.0492	red
IPI00014238.2	KARS	12.9076	red
IPI00844387.1	RPAP1	12.7535	red
IPI00039626.3	FAM120A	12.7201	red
IPI00007461.4	DPY19L1	12.3264	red
IPI00455531.2	LOC729317;VDAC2	11.948	red
IPI00010700.2	BAT2	11.8416	red
IPI00514311.1	CTTNBP2NL	11.8193	red
IPI00845479.1	CUGBP2	11.7853	red
IPI00477231.2	MGEA5	11.708	red
IPI00006579.1	COX4I1	11.6678	red
IPI00021428.1	ACTA1	11.6452	red
IPI00220077.1	DCX	11.638	red
IPI00216744.5	DCX	11.2928	red
IPI00645360.1	GSTM2	10.9775	red
IPI00411815.1	VDAC2	10.9141	red
IPI00739117.3	BAT2D1	10.8237	red
IPI00639805.1	GSTM2	10.7532	red
IPI00402657.4	RPAP1	10.447	red
IPI00216026.1	VDAC2	10.4184	red
IPI00301311.1	SET	10.3439	red
IPI00024145.1	VDAC2	10.2159	red
IPI00290085.2	CDH2	9.8686	red
IPI00847840.1	DCX	9.85799	red
IPI00844237.1	BAT2	9.82168	red
IPI00026516.1	OXCT1	9.72515	red
IPI00219067.4	GSTM2	9.71498	red
IPI00334159.6	VBP1	9.3156	red
IPI00002926.4	VPS37B	9.17134	red
IPI00789657.1	SLC25A3	9.14428	red
IPI00658202.1	CDH2	8.94521	red
IPI00012828.3	ACAA1	8.80359	red
IPI00411559.2	SMC4	8.7223	red
IPI00642935.1	CHERP	8.50714	red
IPI00328748.4	ARMET	8.40869	red
IPI00333010.7	CHERP	8.30151	red
IPI00216027.2	VDAC2	8.21997	red
IPI00848223.1	BAT2	8.2138	red
IPI00827583.1	BSCL2	8.14147	red
IPI00006663.1	ALDH2	8.13751	red
IPI00218342.10	MTHFD1	8.06135	red
IPI00737171.1	LOC647153	8.06075	red
IPI00456049.3	ATP5H	7.66377	red
IPI00746702.1	DCX	7.62328	red
IPI00220076.3	DCX	7.58498	red
IPI00642097.1	GSPT2	7.5223	red
IPI00216024.1	VDAC2	7.33157	red
IPI00396057.1	FAM120A	7.27113	red
IPI00472054.1	FAM120A	7.26302	red
IPI00470596.3	ZNF638	7.12829	red
IPI00743914.2	IGF2BP2	7.00639	red
IPI00220342.5	DDAH1	6.94805	red
IPI00156005.3	NOVA2	6.87077	red
IPI00180983.1	IGF2BP2	6.80504	red
IPI00179713.6	IGF2BP2	6.78367	red
IPI00784162.1	C21orf33	6.78014	red
IPI00296485.6	MAP1S	6.70839	red
IPI00793375.1	XPNPEP1	6.6105	red
IPI00220078.1	DCX	6.35657	red
IPI00017855.1	ACO2	6.28071	red
IPI00215777.1	SLC25A3	6.27271	red
IPI00027107.5	TUFM	6.1478	red
IPI00012060.1	UBE2B	6.0769	red
IPI00029533.1	ITGB8	5.83468	red
IPI00604664.4	NDUFS1	5.81472	red
IPI00472094.1	MAP2	5.79522	red
IPI00607784.1	ZNF638	5.78421	red
IPI00790115.1	SLC25A3	5.73681	red
IPI00554737.3	PPP2R1A	5.51514	red
IPI00794900.1	-	5.4906	red
IPI00409684.2	NCKAP1	5.44128	red
IPI00027164.7	UBE2A	5.17725	red
IPI00014398.2	FHL1	4.93079	red
IPI00003479.3	MAPK1	4.79663	red
IPI00031982.1	NCKAP1	4.75409	red
IPI00003842.2	MAP2	4.68026	red
IPI00015346.1	CELSR2	4.38533	red
IPI00783800.1	KIAA1609	4.30331	red
IPI00374563.3	AGRN	4.23268	red
IPI00384028.4	PAPOLA	4.11554	red
IPI00456970.1	CDC2L5	4.06314	red
IPI00412243.3	KIAA1609	3.91036	red
IPI00001960.4	CLIC4	3.69153	red
IPI00216308.5	VDAC1	3.56693	red
IPI00783136.1	ASNA1	3.45501	red
IPI00007321.1	LYPLA1	3.20336	red
IPI00305068.5	PRPF6	3.06736	red
IPI00219420.3	SMC3	2.34987	red
IPI00028050.2	EEFSEC	1.74551	red
IPI00641743.2	HCFC1	1.07375	red
IPI00107555.3	PFN2	0.202414	red
IPI00181409.6	TMPO	24.6598	black
IPI00299755.2	PIK3C3	22.5123	black
IPI00009949.2	PSMF1	21.962	black
IPI00794724.1	VPS28	21.0835	black
IPI00007155.3	VPS28	20.4404	black
IPI00795056.1	VPS28	20.3713	black
IPI00789041.2	PNN	18.6496	black
IPI00418458.4	PNN	18.3185	black
IPI00514301.3	CASK	18.2243	black
IPI00646452.2	CASK	17.8059	black
IPI00217442.2	MASK-BP3;EIF4EBP3	17.6563	black
IPI00335131.4	CASK	17.6359	black
IPI00844289.1	NUPL1	17.1123	black
IPI00107122.1	NUPL1	16.9787	black
IPI00156037.2	NUPL1	16.9211	black
IPI00290928.2	GNA13	16.9131	black
IPI00550771.1	NUPL1	16.8127	black
IPI00552289.1	NUPL1	16.7512	black
IPI00797397.1	ANKHD1;EIF4EBP3	15.0868	black
IPI00008708.5	RSL1D1	12.7517	black
IPI00026833.4	ADSS	12.5921	black
IPI00005573.3	NT5C	10.1357	black
IPI00026054.1	MAPKAPK2	9.79367	black
IPI00220503.9	DCTN2	9.70878	black
IPI00031107.1	HSDL2	9.38221	black
IPI00215763.1	MAPKAPK2	8.85309	black
IPI00176593.3	LOC649125	8.64683	black
IPI00789719.2	ZMYND8	8.23225	black
IPI00829754.1	ZMYND8	8.12988	black
IPI00016532.3	C4orf27	8.07507	black
IPI00748579.1	ZMYND8	7.61989	black
IPI00604710.2	SLC3A2;LOC442497	7.35226	black
IPI00418316.5	ZMYND8	7.27849	black
IPI00789460.1	DIABLO	7.25779	black
IPI00719682.1	ZMYND8	7.1592	black
IPI00396399.5	TGFB1I1	7.1471	black
IPI00761017.2	TGFB1I1	7.12398	black
IPI00292753.7	GAPVD1	7.09025	black
IPI00794003.1	DIABLO	7.02679	black
IPI00554481.1	SLC3A2;LOC442497	6.91403	black
IPI00554611.1	SLC3A2;LOC442497	6.87519	black
IPI00554722.1	SLC3A2;LOC442497	6.86148	black
IPI00027493.1	SLC3A2;LOC442497	6.71408	black
IPI00479477.2	SLC12A2	6.65708	black
IPI00220844.1	SLC12A2	6.60199	black
IPI00554702.1	SLC3A2;LOC442497	6.46392	black
IPI00022649.3	SLC12A2	6.34766	black
IPI00642046.1	RSL1D1	6.2879	black
IPI00008418.6	DIABLO	6.13626	black
IPI00219865.1	DIABLO	5.98588	black
IPI00748303.2	ZFR	5.97614	black
IPI00642904.1	PABPC4	5.68169	black
IPI00333858.3	ZFR	5.66448	black
IPI00220002.3	PALM	5.53783	black
IPI00513853.2	STX12	5.33501	black
IPI00443773.2	BAX	5.33445	black
IPI00845474.1	BAX	5.33445	black
IPI00219326.1	HCFC1	5.33209	black
IPI00549736.3	ASCC2	4.99661	black
IPI00008524.1	PABPC1	4.97582	black
IPI00396527.4	CCDC128	4.94464	black
IPI00329332.1	STX12	4.90411	black
IPI00444945.2	BAX	4.90149	black
IPI00642944.1	PABPC4	4.84887	black
IPI00796945.1	PABPC1	4.84862	black
IPI00719508.2	ZMYND8	4.82314	black
IPI00744288.1	SPAG9	4.80391	black
IPI00784224.1	ZFR	4.71436	black
IPI00000005.1	NRAS	4.59042	black
IPI00640598.1	ZMYND8	4.48812	black
IPI00027192.5	PLOD1	4.43597	black
IPI00788958.1	HSPA9	4.41675	black
IPI00043747.3	RFTN2	4.41213	black
IPI00797864.1	TMED2	4.41053	black
IPI00016249.2	FXR1	4.1408	black
IPI00479630.3	FXR1	4.11403	black
IPI00006725.1	DDX23	4.099	black
IPI00288941.1	NCOA5	3.94158	black
IPI00554715.2	FXR1	3.82599	black
IPI00456048.4	COMMD2	3.50549	black
IPI00019848.1	HCFC1	3.47622	black
IPI00411453.2	AP3D1	3.39141	black
IPI00005613.3	U2AF1	3.38594	black
IPI00171390.2	PRPF38A	3.35414	black
IPI00218207.1	SPTBN2	3.32422	black
IPI00375441.2	FUBP1	3.31506	black
IPI00555747.1	PABPC4	3.28613	black
IPI00250297.3	AASDHPPT	3.27321	black
IPI00423570.3	KRAS	3.24638	black
IPI00794221.1	DBN1	3.21911	black
IPI00220648.5	PMVK	3.1985	black
IPI00306661.2	KCMF1	3.08523	black
IPI00646144.1	ATAD3A	2.68853	black
IPI00549672.2	PSMD13	2.67956	black
IPI00643435.1	ATAD3A	2.65568	black
IPI00005036.1	RBM5	2.61286	black
IPI00554436.2	SFRS14	2.60975	black
IPI00295992.4	ATAD3A	2.60155	black
IPI00179964.5	PTBP1	2.54004	black
IPI00007057.4	ZFYVE20	2.49991	black
IPI00152998.3	LRRC40	2.47564	black
IPI00024661.4	SEC24C	2.46357	black
IPI00016608.1	TMED2	2.41806	black
IPI00643317.3	HMGB3	2.3445	black
IPI00293396.5	AP1G1	2.26284	black
IPI00643591.5	AP1G1	2.26284	black
IPI00640758.2	GAPVD1	2.1476	black
IPI00788281.1	KCMF1	2.12641	black
IPI00166132.3	VPS52	2.12629	black
IPI00306290.4	XPOT	2.08579	black
IPI00012645.1	SPTBN2	2.04399	black
IPI00411540.3	HMGB3	1.95826	black
IPI00020672.4	DPP3;BBS1	1.9396	black
IPI00028004.2	PSMB3	1.93109	black
IPI00015736.3	UBE1DC1	1.79681	black
IPI00745266.1	EIF3S6IP	1.79093	black
IPI00300371.5	SF3B3	1.75363	black
IPI00383579.2	UBE1DC1	1.73225	black
IPI00074962.3	ANK2	1.54813	black
IPI00719680.1	AP3D1	1.47469	black
IPI00640781.1	HMGB3	1.45339	black
IPI00215780.5	RPS19	1.1683	black
IPI00815843.1	-	1.14741	black
IPI00216919.1	YAP1	1.14682	black
IPI00411937.4	NOL5A	1.12192	black
IPI00013174.2	TMEM137;RBM14	1.08077	black
IPI00394679.3	WHSC2	0.994092	black
IPI00215928.4	CETN2	0.977771	black
IPI00297084.7	DDOST	0.916519	black
IPI00154451.6	MMS19L	0.699807	black
IPI00103467.4	ALDH1B1	0.642156	black
IPI00398708.2	KLC1	10.1107	pink
IPI00307572.1	TMEM165	10.0227	pink
IPI00845384.1	FNTA	9.54335	pink
IPI00018321.5	SETDB1	8.81973	pink
IPI00479424.1	KLC1	8.38116	pink
IPI00337460.2	KLC1	7.64776	pink
IPI00026813.1	FNTA	7.35969	pink
IPI00410079.3	FAM82C	7.34939	pink
IPI00745772.1	AMPD2	7.07177	pink
IPI00184670.4	AMPD2	7.06574	pink
IPI00020096.2	KLC1	6.96294	pink
IPI00412642.1	KLC1	6.92796	pink
IPI00104341.3	EPHX2	6.77082	pink
IPI00472303.1	KLC1	6.54778	pink
IPI00007722.2	AMPD2	6.54745	pink
IPI00177817.4	ATP2A2	6.37281	pink
IPI00394906.6	KLC1	6.37197	pink
IPI00302925.3	CCT8	6.27426	pink
IPI00176619.3	C2orf4P;MEMO1	6.16896	pink
IPI00215827.1	AMPD2	6.1264	pink
IPI00337465.5	KLC1	5.99364	pink
IPI00014402.1	-	5.5835	pink
IPI00477805.2	RIF1	5.3516	pink
IPI00794296.1	-	5.30263	pink
IPI00641579.1	CIRBP	5.24799	pink
IPI00646241.1	CIRBP	5.24799	pink
IPI00607601.2	FNTA	5.15523	pink
IPI00293845.4	RIF1	5.089	pink
IPI00007765.5	HSPA9	4.86747	pink
IPI00007163.1	LSM7	4.69345	pink
IPI00100956.3	MYO5A	4.63348	pink
IPI00742681.1	LSM7	4.62087	pink
IPI00216348.1	DYNC1I2	4.62071	pink
IPI00007058.1	PTPRCAP;CORO1B	4.58066	pink
IPI00218547.1	ALDH18A1	4.35877	pink
IPI00550234.4	ARPC5	4.32666	pink
IPI00000807.1	MYO5A	4.31851	pink
IPI00008982.1	ALDH18A1	4.27833	pink
IPI00171217.2	PALM2-AKAP2;AKAP2	4.24509	pink
IPI00847980.1	AKAP2	4.22211	pink
IPI00032064.1	PALM2-AKAP2	4.20866	pink
IPI00478255.1	PPP4R1	4.14677	pink
IPI00107745.3	CROP	4.13297	pink
IPI00411730.5	PPP4R1	4.12504	pink
IPI00816415.1	PALM2-AKAP2	4.10714	pink
IPI00219078.5	ATP2A2	4.09181	pink
IPI00394838.2	ACLY	4.05585	pink
IPI00028122.1	PSIP1	4.04176	pink
IPI00792389.1	-	4.03498	pink
IPI00397571.1	NSFL1C	3.91963	pink
IPI00045051.3	PURB	3.91707	pink
IPI00100197.3	NSFL1C	3.90987	pink
[truncated: 1,085 more rows]
